# Supplementary material for: 4-Chloro-N-(2,6-dimethyl­phen­yl)benzene­sulfonamide
Source: Acta Crystallogr Sect E Struct Rep Online. 2011 May 14;67(Pt 6):o1401. doi: 10.1107/S160053681101717X (PMC3120512; doi:10.1107/S160053681101717X)
Supplement: Supplementary file 2 [file e-67-o1401-Isup2.hkl]

# 
# h,k,l, Fc-squared, Fo-squared, sigma(Fo-squared) and status flag 
# 
data_I
_shelx_title ' S46 P212121' 
_shelx_refln_list_code          4 
_shelx_F_calc_maximum      113.39 
_exptl_crystal_F_000       616.00 
_reflns_d_resolution_high  0.8000 
 
loop_ 
 _symmetry_equiv_pos_as_xyz 
 'x, y, z' 
 '-x+1/2, -y, z+1/2' 
 'x+1/2, -y+1/2, -z' 
 '-x, y+1/2, -z+1/2' 
 
_cell_length_a     7.3816 
_cell_length_b    10.2916 
_cell_length_c    18.3120 
_cell_angle_alpha  90.000 
_cell_angle_beta   90.000 
_cell_angle_gamma  90.000 
 
_shelx_F_squared_multiplier     1.000 
 
loop_ 
 _refln_index_h 
 _refln_index_k 
 _refln_index_l 
 _refln_F_squared_calc 
 _refln_F_squared_meas 
 _refln_F_squared_sigma 
 _refln_observed_status 
   2   0   0    12149.36    11805.11    149.74 o 
   4   0   0      449.06      474.67     16.17 o 
   6   0   0      841.84      893.61     19.22 o 
   8   0   0        0.01       -3.54      8.20 o 
   1   1   0     3094.96     2899.25     59.78 o 
   2   1   0     2711.58     2663.06     30.09 o 
   3   1   0      799.46      817.83     13.19 o 
   4   1   0     1924.31     1873.00     34.52 o 
   5   1   0        0.01       15.76      3.24 o 
   6   1   0      824.66      815.83     34.56 o 
   7   1   0       63.13       60.92      6.48 o 
   8   1   0       17.01       14.65      5.81 o 
   9   1   0        5.89        2.06      6.60 o 
   0   2   0     1996.92     2079.06     12.91 o 
   1   2   0     1290.29     1428.63      5.99 o 
   2   2   0      180.34      153.17      2.99 o 
   3   2   0      745.34      846.47      7.57 o 
   4   2   0      221.06      217.71      4.65 o 
   5   2   0      273.01      253.07      6.87 o 
   6   2   0      149.69      158.82      9.25 o 
   7   2   0       88.69       80.41      6.72 o 
   8   2   0        0.01        0.34      5.53 o 
   9   2   0        0.04        0.34      6.34 o 
   1   3   0      192.32      180.52      2.93 o 
   2   3   0     3005.54     3061.03     25.74 o 
   3   3   0       20.06       23.27      1.70 o 
   4   3   0       16.33        9.07      2.71 o 
   5   3   0      657.96      662.50      8.49 o 
   6   3   0      174.62      200.68      6.22 o 
   7   3   0      211.29      205.78      8.59 o 
   8   3   0       63.32       73.56      7.35 o 
   0   4   0       58.64      103.40      5.68 o 
   1   4   0      600.33      587.61     11.33 o 
   2   4   0      190.83      194.56      3.69 o 
   3   4   0      198.28      197.53      3.26 o 
   4   4   0       71.70       65.38      3.92 o 
   5   4   0      111.63      109.11      5.12 o 
   6   4   0        3.32        3.09      4.04 o 
   7   4   0        4.37        0.53      5.24 o 
   8   4   0        2.42        6.26      5.85 o 
   1   5   0      303.49      291.70      7.15 o 
   2   5   0        3.25        1.42      2.30 o 
   3   5   0      265.74      278.89      6.75 o 
   4   5   0       30.54       30.49      3.23 o 
   5   5   0      111.54      102.91      4.69 o 
   6   5   0        8.46       15.57      4.47 o 
   7   5   0      328.60      306.97     10.02 o 
   8   5   0       51.31       57.93     10.38 o 
   0   6   0       97.51       90.27      7.08 o 
   1   6   0      287.79      292.98     11.22 o 
   2   6   0       36.66       39.48      2.93 o 
   3   6   0      397.84      381.78     10.68 o 
   4   6   0       26.28       27.01      4.64 o 
   5   6   0      410.74      404.86     21.32 o 
   6   6   0      178.69      162.65      7.95 o 
   7   6   0       13.80        8.50      6.39 o 
   8   6   0        0.62        8.79      8.98 o 
   1   7   0      437.04      451.25      9.73 o 
   2   7   0      239.75      238.13      6.94 o 
   3   7   0      356.71      354.26     13.66 o 
   4   7   0      299.30      293.18      8.39 o 
   5   7   0       79.43       88.36      7.56 o 
   6   7   0      233.88      217.94     10.25 o 
   7   7   0        5.93        4.95      5.68 o 
   0   8   0     1603.81     1746.45     24.64 o 
   1   8   0     1143.08     1127.07     22.64 o 
   2   8   0      336.12      363.56     14.22 o 
   3   8   0      382.83      373.25     15.30 o 
   4   8   0        2.85       -0.78      8.68 o 
   5   8   0       15.45       21.90      9.17 o 
   6   8   0       17.78       14.50      9.20 o 
   7   8   0        6.77        8.92      8.34 o 
   1   9   0      230.35      225.90     11.62 o 
   2   9   0        6.32       14.33      8.81 o 
   3   9   0      443.24      419.03     16.51 o 
   4   9   0       20.15       11.55      9.59 o 
   5   9   0      203.95      195.15     14.21 o 
   6   9   0       25.64       26.74      9.58 o 
   0  10   0        9.28       -1.88      7.33 o 
   1  10   0       16.54       23.44      5.69 o 
   2  10   0       62.23       56.47      9.75 o 
   3  10   0      119.77      124.41     12.21 o 
   4  10   0       20.82       38.76     10.25 o 
   5  10   0        3.66       -8.23     12.23 o 
   1  11   0       14.31       11.62      8.49 o 
   2  11   0        5.12       11.52      9.25 o 
   3  11   0       23.77       41.92     10.18 o 
   4  11   0      106.95      141.30     13.02 o 
   0  12   0      122.84      132.08     10.95 o 
   1  12   0       26.19       22.38      8.42 o 
   2  12   0       20.29       26.30      9.73 o 
   3  12   0        4.00       32.47      9.89 o 
   1   0   1     3474.85     3648.21     17.04 o 
   2   0   1      346.69      354.85      4.85 o 
   3   0   1      288.15      235.52      3.30 o 
   4   0   1       61.96       42.36      2.99 o 
   5   0   1       50.30       55.98      5.00 o 
   6   0   1       49.64       42.78      7.01 o 
   7   0   1        4.17       10.06      7.97 o 
   8   0   1        2.69       -0.06      5.67 o 
   9   0   1       29.54       42.98      6.95 o 
  -9   1   1       23.35       29.82      6.81 o 
  -8   1   1       16.00       12.79      6.08 o 
  -7   1   1       51.77       59.30      6.45 o 
  -6   1   1      414.77      419.73     10.17 o 
  -5   1   1     1454.53     1430.10     17.86 o 
  -4   1   1       38.84       56.43      4.50 o 
  -3   1   1     1770.87     1792.83     12.67 o 
  -2   1   1      882.67      909.97      5.65 o 
  -1   1   1     6376.84     6239.69     26.08 o 
   1   1   1     6255.97     6077.62     17.25 o 
   2   1   1      898.81      951.08     14.90 o 
   3   1   1     1785.14     1818.13      8.68 o 
   4   1   1       38.43       41.24      6.13 o 
   5   1   1     1467.02     1444.80     12.13 o 
   6   1   1      418.35      421.39     13.84 o 
   7   1   1       50.72       50.78      6.13 o 
   8   1   1       16.63       10.57      5.79 o 
   9   1   1       23.67       22.20      6.52 o 
  -9   2   1        9.82       18.22      6.94 o 
  -8   2   1        3.92        5.23      5.69 o 
  -7   2   1       39.06       43.53      6.17 o 
  -6   2   1       68.00       60.64      5.83 o 
  -5   2   1       26.83       21.93      3.05 o 
  -4   2   1      131.08      115.83      3.78 o 
  -3   2   1      270.39      291.97      4.62 o 
  -2   2   1     1071.15     1072.79     10.80 o 
  -1   2   1     4214.17     4279.79     29.35 o 
   0   2   1    12782.64    12795.62     74.41 o 
   1   2   1     4265.76     4216.43     20.03 o 
   2   2   1     1084.74     1048.14      9.57 o 
   3   2   1      287.51      305.06      4.72 o 
   4   2   1      127.26      122.96      6.37 o 
   5   2   1       29.26       28.07      3.26 o 
   6   2   1       66.03       58.49      5.83 o 
   7   2   1       39.58       39.31      6.04 o 
   8   2   1        4.24        2.08      5.77 o 
   9   2   1       10.06       16.84      7.87 o 
  -8   3   1        7.26       11.15      5.85 o 
  -7   3   1      191.66      194.70     13.13 o 
  -6   3   1      413.85      399.12      9.91 o 
  -5   3   1      136.17      150.98      4.98 o 
  -4   3   1      259.00      263.32      5.30 o 
  -3   3   1      152.32      167.50      4.00 o 
  -2   3   1       11.00       18.42      3.70 o 
  -1   3   1     1920.39     1830.54      7.06 o 
   0   3   1     5103.76     5359.71     44.40 o 
   1   3   1     1930.15     1852.70     19.72 o 
   2   3   1        8.50       18.59      3.24 o 
   3   3   1      160.03      170.07      4.80 o 
   4   3   1      258.87      264.78      5.58 o 
   5   3   1      137.41      153.85      4.96 o 
   6   3   1      417.22      392.51      7.83 o 
   7   3   1      192.20      189.42      8.27 o 
   8   3   1        6.54        4.47      5.55 o 
  -8   4   1        6.44       12.86      5.92 o 
  -7   4   1       60.24       47.23      6.08 o 
  -6   4   1      267.25      272.14      6.91 o 
  -5   4   1      203.84      191.17      5.51 o 
  -4   4   1      648.49      645.32      7.76 o 
  -3   4   1     1667.46     1707.85     13.55 o 
  -2   4   1      503.09      480.86      6.14 o 
  -1   4   1      119.87      161.32      3.66 o 
   0   4   1     2587.10     2583.44     27.27 o 
   1   4   1      131.24      156.79      2.27 o 
   2   4   1      476.72      474.61      4.26 o 
   3   4   1     1647.57     1698.73     26.08 o 
   4   4   1      642.01      654.96      7.81 o 
   5   4   1      195.33      191.32      5.44 o 
   6   4   1      269.85      265.08      6.91 o 
   7   4   1       59.30       50.82      6.06 o 
   8   4   1        6.63        9.88      5.90 o 
  -8   5   1       99.81      130.47      8.26 o 
  -7   5   1       16.69       23.15      8.36 o 
  -6   5   1      371.51      380.56      8.72 o 
  -5   5   1       16.69       19.02      3.69 o 
  -4   5   1        5.28        5.86      3.83 o 
  -3   5   1       42.49       44.68      4.12 o 
  -2   5   1      386.10      412.53      5.45 o 
  -1   5   1       43.53       52.62      2.82 o 
   0   5   1      261.35      239.38      5.83 o 
   1   5   1       41.87       46.13      2.66 o 
   2   5   1      404.70      412.33     11.44 o 
   3   5   1       41.87       46.01      2.80 o 
   4   5   1        6.15        4.48      2.80 o 
   5   5   1       15.44       15.68      3.66 o 
   6   5   1      370.01      370.13      7.87 o 
   7   5   1       17.25       20.88      8.23 o 
   8   5   1      100.60      122.97     12.26 o 
  -8   6   1        0.59       -2.48      9.08 o 
  -7   6   1       16.06       17.41      7.62 o 
  -6   6   1      100.98      101.17     13.20 o 
  -5   6   1        2.71        0.00      4.97 o 
  -4   6   1       81.91       89.07      5.62 o 
  -3   6   1      247.08      260.80     11.91 o 
  -2   6   1      310.20      317.57      5.35 o 
  -1   6   1      504.83      519.97      6.20 o 
   0   6   1      364.42      363.25      8.27 o 
   1   6   1      494.06      493.39     14.30 o 
   2   6   1      304.11      300.02      5.02 o 
   3   6   1      254.98      261.87      6.80 o 
   4   6   1       80.83       80.91      8.68 o 
   5   6   1        2.86        5.85      4.88 o 
   6   6   1      101.38       96.60     10.85 o 
   7   6   1       15.73       13.44      8.58 o 
   8   6   1        0.67        3.57      9.53 o 
  -7   7   1       48.19       40.22     12.41 o 
  -6   7   1      181.52      195.39     13.83 o 
  -5   7   1       17.78       22.32      5.28 o 
  -4   7   1      199.11      199.65      7.34 o 
  -3   7   1      151.65      153.40      7.60 o 
  -2   7   1       20.13       18.68      7.15 o 
  -1   7   1       71.37       74.39      5.24 o 
   0   7   1      798.73      820.48     11.50 o 
   1   7   1       73.63       67.78      5.10 o 
   2   7   1       18.27       17.98      4.37 o 
   3   7   1      154.56      168.92     11.16 o 
   4   7   1      194.08      208.57     12.24 o 
   5   7   1       18.42       18.38      8.54 o 
   6   7   1      178.31      183.17      8.32 o 
   7   7   1       47.93       39.25      6.34 o 
  -7   8   1        6.30        6.65      8.44 o 
  -6   8   1       65.18       81.15     10.98 o 
  -5   8   1       80.56       65.10     10.48 o 
  -4   8   1       26.74       28.05      9.42 o 
  -3   8   1      508.54      522.06     16.84 o 
  -2   8   1      259.22      247.98     12.53 o 
  -1   8   1       82.92       89.25      7.16 o 
   0   8   1      632.09      624.78     14.31 o 
   1   8   1       79.81       85.68      6.06 o 
   2   8   1      251.98      248.59      7.95 o 
   3   8   1      502.98      522.44     17.25 o 
   4   8   1       25.16       37.64      9.51 o 
   5   8   1       84.44       81.04     11.11 o 
   6   8   1       65.99       56.35     10.05 o 
   7   8   1        6.72       -3.54      9.02 o 
  -6   9   1        0.48        0.47      9.32 o 
  -5   9   1       27.01       23.61     10.42 o 
  -4   9   1      208.13      196.63     13.71 o 
  -3   9   1       66.94       75.02     10.85 o 
  -2   9   1      283.27      279.26     13.70 o 
  -1   9   1       60.62       66.53      5.88 o 
   0   9   1       26.03       32.24      5.40 o 
   1   9   1       61.80       67.10      6.19 o 
   2   9   1      281.35      260.26     13.70 o 
   3   9   1       68.02       83.98     10.57 o 
   4   9   1      211.39      202.03     13.62 o 
   5   9   1       26.49       24.93     10.02 o 
   6   9   1        0.25       -2.06      8.71 o 
  -5  10   1       26.31       27.90     10.64 o 
  -4  10   1        3.83       -4.90     10.02 o 
  -3  10   1      107.24      113.10     11.83 o 
  -2  10   1       57.49       48.53      9.80 o 
  -1  10   1      404.63      412.82     17.33 o 
   0  10   1      122.83      113.60     16.20 o 
   1  10   1      409.12      429.56     11.37 o 
   2  10   1       56.54       55.03      9.75 o 
   3  10   1      106.17      109.48     11.54 o 
   4  10   1        3.91        1.15      9.27 o 
   5  10   1       28.02       30.61     10.33 o 
  -4  11   1        4.49       -5.78      9.59 o 
  -3  11   1       85.40       92.17     11.46 o 
  -2  11   1       88.09       86.55     10.99 o 
  -1  11   1       68.87       80.58     10.15 o 
   0  11   1        2.58       14.37     12.43 o 
   1  11   1       71.63       59.98      9.62 o 
   2  11   1       86.96      102.95     11.40 o 
   3  11   1       86.86      107.84     11.85 o 
   4  11   1        4.42        7.76      9.02 o 
  -3  12   1      104.08      107.02     12.52 o 
  -2  12   1       13.13       23.39      8.94 o 
  -1  12   1       38.31       26.90      7.97 o 
   0  12   1       13.00       20.43      5.70 o 
   1  12   1       39.53       56.51      9.55 o 
   2  12   1       13.85       27.96      9.61 o 
   3  12   1      105.62      128.70     12.94 o 
   1   0   2      147.36      137.38      2.15 o 
   2   0   2      530.20      542.89      4.14 o 
   3   0   2     2486.90     2634.46     27.63 o 
   4   0   2        4.78        5.09      1.64 o 
   5   0   2      314.72      304.77      5.67 o 
   6   0   2        0.45        0.68      5.02 o 
   7   0   2      554.07      536.35     21.17 o 
   8   0   2        0.39       -0.89      6.88 o 
   9   0   2        5.84        4.42      6.45 o 
  -9   1   2       30.19       32.56      7.13 o 
  -8   1   2       44.51       43.27      7.20 o 
  -7   1   2       41.56       38.76      6.22 o 
  -6   1   2      721.18      729.21     12.65 o 
  -5   1   2      101.94       98.31      5.56 o 
  -4   1   2     1519.66     1646.69     15.79 o 
  -3   1   2     1319.13     1308.56      7.38 o 
  -2   1   2      994.35      965.75     12.84 o 
  -1   1   2     3663.71     3574.61     16.11 o 
   1   1   2     3691.31     3624.00     35.55 o 
   2   1   2      985.53      981.21      7.35 o 
   3   1   2     1291.68     1350.97      7.70 o 
   4   1   2     1532.46     1675.44     13.15 o 
   5   1   2      102.07      113.33      7.73 o 
   6   1   2      713.44      709.74     13.32 o 
   7   1   2       40.48       45.20      6.20 o 
   8   1   2       42.54       41.25      6.48 o 
   9   1   2       29.70       24.03      6.99 o 
  -9   2   2        9.25       15.39      7.22 o 
  -8   2   2        6.59        6.25      5.80 o 
  -7   2   2      126.17      119.14      7.41 o 
  -6   2   2        2.69        0.11      5.14 o 
  -5   2   2        2.76        4.68      2.94 o 
  -4   2   2      398.92      430.54      6.15 o 
  -3   2   2      115.81      111.78      3.00 o 
  -2   2   2      691.90      648.04      6.74 o 
  -1   2   2     5070.59     4919.95     23.33 o 
   0   2   2     4793.16     4930.83     14.64 o 
   1   2   2     5097.98     4886.74     96.93 o 
   2   2   2      665.07      638.99      4.60 o 
   3   2   2      116.46      118.80      3.19 o 
   4   2   2      393.78      445.57     10.11 o 
   5   2   2        2.68        5.52      3.09 o 
   6   2   2        2.51        4.01      4.93 o 
   7   2   2      126.95      130.04      7.35 o 
   8   2   2        7.35       15.44      5.80 o 
   9   2   2        9.13        3.43      8.60 o 
  -8   3   2       38.07       46.25      6.78 o 
  -7   3   2       68.74       69.14      6.60 o 
  -6   3   2      283.69      282.56      9.17 o 
  -5   3   2      262.27      243.57      5.75 o 
  -4   3   2      207.72      234.70      9.77 o 
  -3   3   2     1232.11     1308.34      8.06 o 
  -2   3   2     1016.70     1005.69     11.29 o 
  -1   3   2      621.39      654.40      7.67 o 
   0   3   2     6319.07     6435.52     22.75 o 
   1   3   2      630.28      665.66      9.91 o 
   2   3   2      982.07      994.52      6.80 o 
   3   3   2     1237.34     1318.05     12.94 o 
   4   3   2      225.56      230.05      4.97 o 
   5   3   2      261.12      260.02      6.05 o 
   6   3   2      274.51      281.87      6.80 o 
   7   3   2       67.28       72.74      6.47 o 
   8   3   2       37.19       34.97      6.19 o 
  -8   4   2        4.94       14.86      6.18 o 
  -7   4   2       69.20       67.19      6.50 o 
  -6   4   2      476.69      474.76      8.58 o 
  -5   4   2      345.86      362.99      6.99 o 
  -4   4   2      333.58      311.91      5.90 o 
  -3   4   2      103.71      110.47      4.91 o 
  -2   4   2       75.54       70.19      2.23 o 
  -1   4   2       39.66       41.67      1.93 o 
   0   4   2      604.37      636.53      7.65 o 
   1   4   2       39.79       43.70      1.63 o 
   2   4   2       68.24       67.67      1.88 o 
   3   4   2      112.29      111.24      2.57 o 
   4   4   2      333.95      305.15      5.69 o 
   5   4   2      353.50      346.39      6.75 o 
   6   4   2      474.94      478.51      8.53 o 
   7   4   2       70.42       62.32      6.34 o 
   8   4   2        4.92       11.95      6.63 o 
  -8   5   2       17.63       25.13      6.32 o 
  -7   5   2      120.32      132.08     13.05 o 
  -6   5   2       35.58       42.63      5.54 o 
  -5   5   2      201.01      212.53      7.61 o 
  -4   5   2      147.42      143.66      6.01 o 
  -3   5   2      519.76      530.13      8.95 o 
  -2   5   2      427.72      463.39      8.08 o 
  -1   5   2      440.30      441.22     18.91 o 
   0   5   2      811.50      874.86      9.99 o 
   1   5   2      445.79      456.02     12.03 o 
   2   5   2      430.19      463.92      6.61 o 
   3   5   2      530.99      541.07      5.32 o 
   4   5   2      142.79      140.83      4.38 o 
   5   5   2      198.48      205.80      5.74 o 
   6   5   2       35.22       35.00      5.69 o 
   7   5   2      120.57      122.22     10.92 o 
   8   5   2       17.47       27.79      9.53 o 
  -8   6   2        1.44        4.10      9.33 o 
  -7   6   2       17.99        9.77      7.81 o 
  -6   6   2       60.83       65.33     10.56 o 
  -5   6   2       74.78       69.09      8.25 o 
  -4   6   2      105.98      104.80      5.94 o 
  -3   6   2      185.16      181.81      6.38 o 
  -2   6   2        8.62        8.69      2.58 o 
  -1   6   2      978.71      945.25     22.89 o 
   0   6   2      315.06      365.50      7.60 o 
   1   6   2      990.78      955.51     22.44 o 
   2   6   2        8.84        8.25      2.66 o 
   3   6   2      184.01      183.69      8.67 o 
   4   6   2      105.09      103.05      9.55 o 
   5   6   2       74.57       59.07      5.89 o 
   6   6   2       59.81       72.84      6.54 o 
   7   6   2       17.21       14.54      5.64 o 
   8   6   2        1.81        0.29      9.03 o 
  -7   7   2       47.14       55.27      6.97 o 
  -6   7   2       27.25       24.36      6.21 o 
  -5   7   2       22.32       12.86      5.44 o 
  -4   7   2       22.00       28.01      4.97 o 
  -3   7   2      372.07      354.39      8.55 o 
  -2   7   2      379.65      358.55      7.82 o 
  -1   7   2      355.53      351.70     10.62 o 
   0   7   2      167.53      168.27      8.06 o 
   1   7   2      351.74      359.42      8.34 o 
   2   7   2      381.34      359.31     16.60 o 
   3   7   2      378.19      378.15     14.29 o 
   4   7   2       24.20       27.55      8.89 o 
   5   7   2       20.73       10.81      8.57 o 
   6   7   2       26.72       30.71      8.82 o 
   7   7   2       48.27       29.57      8.74 o 
  -7   8   2       35.20       39.60      9.92 o 
  -6   8   2       63.34       61.29     10.83 o 
  -5   8   2      101.15       90.83     10.80 o 
  -4   8   2      280.91      285.21     14.17 o 
  -3   8   2       70.76       67.32     10.28 o 
  -2   8   2      399.76      401.35     15.18 o 
  -1   8   2      250.08      255.25     14.25 o 
   0   8   2       26.92       22.94      5.04 o 
   1   8   2      248.03      246.45      7.90 o 
   2   8   2      403.72      420.72     12.56 o 
   3   8   2       69.80       88.63     10.19 o 
   4   8   2      271.79      283.67     14.22 o 
   5   8   2      105.41      100.19     11.24 o 
   6   8   2       64.09       54.78     10.11 o 
   7   8   2       36.26       13.25      8.93 o 
  -6   9   2       49.48       63.25     10.89 o 
  -5   9   2      142.82      174.67     13.94 o 
  -4   9   2      177.17      176.26     13.36 o 
  -3   9   2       50.39       40.73      9.68 o 
  -2   9   2      385.05      409.15     16.28 o 
  -1   9   2       34.72       30.52      7.31 o 
   0   9   2        6.80        9.78      5.31 o 
   1   9   2       35.51       32.09      5.60 o 
   2   9   2      391.41      459.23     16.52 o 
   3   9   2       49.88       54.65     10.62 o 
   4   9   2      172.51      179.84     13.20 o 
   5   9   2      143.43      139.12     12.92 o 
   6   9   2       48.70       32.72      9.57 o 
  -5  10   2        3.81        3.37      9.73 o 
  -4  10   2      163.63      159.40     13.79 o 
  -3  10   2       38.55       38.37     10.15 o 
  -2  10   2       58.76       56.94      9.89 o 
  -1  10   2       87.40       83.71     10.13 o 
   0  10   2       93.44       96.67      7.16 o 
   1  10   2       87.28       78.80      6.90 o 
   2  10   2       56.61       77.67     10.43 o 
   3  10   2       39.00       42.54      9.79 o 
   4  10   2      161.89      173.02     13.61 o 
   5  10   2        4.28        1.87      9.51 o 
  -4  11   2        9.13        6.50      9.27 o 
  -3  11   2      183.66      174.93     13.40 o 
  -2  11   2        1.08       -1.83      8.52 o 
  -1  11   2       53.73       39.28      9.41 o 
   0  11   2      212.64      222.67      9.04 o 
   1  11   2       57.78       63.73      7.18 o 
   2  11   2        1.23       13.73      9.12 o 
   3  11   2      183.80      177.65     13.70 o 
   4  11   2        9.38        1.78      9.36 o 
  -3  12   2       27.45       44.47     10.32 o 
  -2  12   2       16.84       19.10      8.84 o 
  -1  12   2       36.95       24.67      8.50 o 
   0  12   2       64.10       66.40      6.56 o 
   1  12   2       38.53       45.80      8.16 o 
   2  12   2       16.69       40.50      9.44 o 
   3  12   2       27.80       48.04      9.89 o 
   1   0   3     1532.76     1529.58     18.88 o 
   2   0   3     1946.42     1968.85     27.86 o 
   3   0   3     1441.54     1481.69     11.94 o 
   4   0   3       71.62       65.35      3.67 o 
   5   0   3       59.72       56.28      3.30 o 
   6   0   3      423.73      420.84     10.18 o 
   7   0   3        6.55        8.84      5.67 o 
   8   0   3       21.78       24.20      6.66 o 
   9   0   3       17.57       11.51      6.56 o 
  -9   1   3        9.96       20.07      7.08 o 
  -8   1   3       10.17       12.52      5.89 o 
  -7   1   3       85.90       70.64      6.73 o 
  -6   1   3      649.19      636.60     11.97 o 
  -5   1   3      522.76      528.48      9.84 o 
  -4   1   3      586.61      616.92      9.56 o 
  -3   1   3       73.60       66.56      2.52 o 
  -2   1   3      584.04      567.07      7.93 o 
  -1   1   3     7330.02     7377.41     24.95 o 
   0   1   3        6.79        8.06      1.86 o 
   1   1   3     7266.63     7338.24     24.18 o 
   2   1   3      615.07      580.75      6.86 o 
   3   1   3       74.34       71.42      2.06 o 
   4   1   3      559.58      626.58      6.73 o 
   5   1   3      521.29      522.62     11.48 o 
   6   1   3      655.07      651.81     11.88 o 
   7   1   3       86.65       92.70      6.92 o 
   8   1   3       10.30       15.26      6.25 o 
   9   1   3       10.80        8.86      6.59 o 
  -9   2   3        0.21        1.89      6.69 o 
  -8   2   3       39.68       39.58      6.50 o 
  -7   2   3      266.86      252.93      9.24 o 
  -6   2   3      595.88      573.87     11.53 o 
  -5   2   3      104.18      111.98      4.39 o 
  -4   2   3      645.76      643.58     11.70 o 
  -3   2   3      567.02      534.68      5.32 o 
  -2   2   3      310.36      284.55      5.57 o 
  -1   2   3    11403.43    11268.01     69.91 o 
   0   2   3     1059.99     1130.76     10.65 o 
   1   2   3    11285.94    11250.02     68.21 o 
   2   2   3      301.05      277.56      2.32 o 
   3   2   3      571.06      550.25      4.16 o 
   4   2   3      648.09      659.21      6.59 o 
   5   2   3      109.47      120.08      4.61 o 
   6   2   3      592.44      610.37      9.13 o 
   7   2   3      263.80      257.21      9.02 o 
   8   2   3       39.63       42.67      6.53 o 
   9   2   3        0.34       -3.36      6.66 o 
  -8   3   3       12.72       18.52      6.08 o 
  -7   3   3       91.57       88.45     10.35 o 
  -6   3   3       96.97       81.89      9.89 o 
  -5   3   3      271.85      277.26      6.04 o 
  -4   3   3       24.89       28.17      2.63 o 
  -3   3   3      131.15      126.61      3.80 o 
  -2   3   3     1128.75     1116.52      8.05 o 
  -1   3   3      215.61      213.89      9.06 o 
   0   3   3    12857.99    13060.29     29.14 o 
   1   3   3      207.11      198.73      9.05 o 
   2   3   3     1124.87     1130.40      8.80 o 
   3   3   3      138.01      124.40      3.28 o 
   4   3   3       24.69       22.81      2.54 o 
   5   3   3      261.34      276.02      6.09 o 
   6   3   3       94.38       99.29      5.17 o 
   7   3   3       91.76       95.27      6.67 o 
   8   3   3       12.67       15.19      5.79 o 
  -8   4   3       15.08       15.62      7.89 o 
  -7   4   3       74.47       83.67      6.93 o 
  -6   4   3       49.87       59.22      6.04 o 
  -5   4   3      125.51      142.16      7.90 o 
  -4   4   3       25.77       24.85      4.19 o 
  -3   4   3      122.08      133.92      4.02 o 
  -2   4   3       39.54       43.03      2.22 o 
  -1   4   3      666.91      676.18      7.64 o 
   0   4   3      957.47     1057.63      9.85 o 
   1   4   3      656.21      700.78     14.61 o 
   2   4   3       40.78       43.97      1.71 o 
   3   4   3      120.91      129.46      3.68 o 
   4   4   3       23.63       22.12      2.55 o 
   5   4   3      122.69      136.08      4.89 o 
   6   4   3       50.69       57.32      4.75 o 
   7   4   3       71.20       77.67      6.51 o 
   8   4   3       15.75        8.90      5.85 o 
  -8   5   3       46.47       32.54     10.13 o 
  -7   5   3       43.42       48.14      9.22 o 
  -6   5   3       17.03       21.78      5.67 o 
  -5   5   3      210.42      204.39      7.54 o 
  -4   5   3      193.90      208.77      9.08 o 
  -3   5   3      719.17      711.67     13.63 o 
  -2   5   3      204.04      185.87      3.30 o 
  -1   5   3     1490.02     1475.66     22.69 o 
   0   5   3     3510.42     3710.06     53.22 o 
   1   5   3     1468.09     1490.90     26.93 o 
   2   5   3      207.28      191.33      4.57 o 
   3   5   3      704.45      689.38      8.27 o 
   4   5   3      200.06      208.17      8.70 o 
   5   5   3      208.77      190.38      7.41 o 
   6   5   3       18.35       18.30      5.34 o 
   7   5   3       43.05       48.71      6.14 o 
   8   5   3       46.90       31.73      8.96 o 
  -8   6   3        6.82       12.08      9.07 o 
  -7   6   3      104.13       89.13     10.70 o 
  -6   6   3       40.77       33.55      6.04 o 
  -5   6   3      233.27      210.07      8.02 o 
  -4   6   3        2.45        2.23      4.62 o 
  -3   6   3      786.87      758.50     13.15 o 
  -2   6   3      845.16      870.24      9.62 o 
  -1   6   3      460.70      480.11      8.34 o 
   0   6   3      479.72      428.12      8.20 o 
   1   6   3      473.77      500.41      8.73 o 
   2   6   3      841.50      896.62     12.03 o 
   3   6   3      794.57      774.56      8.24 o 
   4   6   3        2.32        3.20      6.65 o 
   5   6   3      231.82      229.27     14.35 o 
   6   6   3       40.09       26.27      5.66 o 
   7   6   3      105.97      110.37      7.48 o 
   8   6   3        6.88        2.12      8.40 o 
  -7   7   3       34.67       24.99      9.58 o 
  -6   7   3       75.06       77.00      7.96 o 
  -5   7   3        3.85        4.68      5.19 o 
  -4   7   3      110.55      109.74      6.48 o 
  -3   7   3      328.12      323.64     15.39 o 
  -2   7   3      175.01      171.84      6.41 o 
  -1   7   3      605.36      651.81     11.71 o 
   0   7   3      191.17      190.58      8.56 o 
   1   7   3      603.58      634.89     30.92 o 
   2   7   3      175.59      178.19      6.46 o 
   3   7   3      318.49      313.86     13.16 o 
   4   7   3      113.61      118.14     10.74 o 
   5   7   3        4.20        0.27      8.55 o 
   6   7   3       76.04       75.55     10.71 o 
   7   7   3       33.95       27.75      9.35 o 
  -7   8   3       34.82       50.12      9.97 o 
  -6   8   3       38.78       40.39     10.06 o 
  -5   8   3       94.15       82.64     10.47 o 
  -4   8   3       76.35       92.60     10.45 o 
  -3   8   3      138.48      134.18     11.78 o 
  -2   8   3       87.66       97.91     10.46 o 
  -1   8   3       15.23       19.31      5.03 o 
   0   8   3        9.95        6.25      4.76 o 
   1   8   3       15.94       16.58      5.04 o 
   2   8   3       87.89       91.32      8.45 o 
   3   8   3      136.75      147.99     11.40 o 
   4   8   3       75.38       73.09     10.55 o 
   5   8   3       96.96      103.33     11.66 o 
   6   8   3       39.10       33.18      9.18 o 
   7   8   3       35.96       37.29     10.12 o 
  -6   9   3       12.64        5.30      9.27 o 
  -5   9   3       76.83       85.26     11.56 o 
  -4   9   3       95.16       86.10     11.14 o 
  -3   9   3      109.32      120.44     11.50 o 
  -2   9   3      341.29      352.33     15.88 o 
  -1   9   3       19.42       22.48      5.53 o 
   0   9   3      272.88      288.38      8.98 o 
   1   9   3       19.41       22.31      5.53 o 
   2   9   3      355.38      347.59     15.21 o 
   3   9   3      114.04      120.96     11.44 o 
   4   9   3       97.31       94.58     11.77 o 
   5   9   3       76.34       78.81     11.74 o 
   6   9   3       12.46        4.16      8.93 o 
  -5  10   3        1.58        2.12      9.72 o 
  -4  10   3       77.90       79.19     11.62 o 
  -3  10   3      101.76       86.11     11.00 o 
  -2  10   3       77.00       77.34     10.95 o 
  -1  10   3      121.61      129.83     11.52 o 
   0  10   3      357.60      351.22     10.37 o 
   1  10   3      125.17      130.15      7.63 o 
   2  10   3       73.17       73.00     10.06 o 
   3  10   3       99.26      117.13     12.10 o 
   4  10   3       78.48       82.37     11.78 o 
   5  10   3        1.83       -9.20      9.20 o 
  -4  11   3       14.92       13.69      9.96 o 
  -3  11   3        0.70        5.94      8.92 o 
  -2  11   3      101.71       86.14     10.95 o 
  -1  11   3       18.52       23.34      9.36 o 
   0  11   3       15.66       25.05      6.00 o 
   1  11   3       17.93       20.49      5.90 o 
   2  11   3      101.05      126.26     11.55 o 
   3  11   3        0.80        4.73      8.75 o 
   4  11   3       14.51        1.72      9.34 o 
  -3  12   3       10.47        9.44      8.92 o 
  -2  12   3        7.62       14.10      8.61 o 
  -1  12   3       12.00       17.34      7.70 o 
   0  12   3       56.40       59.64     10.19 o 
   1  12   3       12.22       27.55      8.65 o 
   2  12   3        7.96       15.01      7.89 o 
   3  12   3       10.00        8.34      8.88 o 
   0   0   4      101.89      109.20      4.43 o 
   1   0   4     2810.02     2769.30     67.69 o 
   2   0   4      710.28      770.30      5.50 o 
   3   0   4       29.15       36.97      2.13 o 
   4   0   4        8.64        9.44      1.80 o 
   5   0   4      199.30      187.69      5.60 o 
   6   0   4      169.71      156.10      7.47 o 
   7   0   4      423.27      416.05     22.69 o 
   8   0   4        0.74        0.70      5.90 o 
   9   0   4        3.18        7.13      6.61 o 
  -9   1   4       14.98       19.39      6.79 o 
  -8   1   4       19.32       27.03      6.39 o 
  -7   1   4       29.20       28.09      5.27 o 
  -6   1   4       87.88       69.55      6.36 o 
  -5   1   4      234.48      232.32      6.02 o 
  -4   1   4      164.35      175.04      3.81 o 
  -3   1   4      811.88      785.40      9.02 o 
  -2   1   4      843.09      825.39      7.63 o 
   0   1   4      288.45      331.10     11.68 o 
   1   1   4     4482.25     4373.52     18.20 o 
   2   1   4      873.06      827.41      8.53 o 
   3   1   4      781.60      792.75      6.47 o 
   4   1   4      165.72      177.99      3.24 o 
   5   1   4      228.41      223.71      4.86 o 
   6   1   4       86.08       72.14      6.27 o 
   7   1   4       30.22       30.36      5.92 o 
   8   1   4       19.57       19.47      6.15 o 
   9   1   4       14.49       12.51      6.73 o 
  -8   2   4       35.95       45.71      8.89 o 
  -7   2   4       29.32       40.83      8.87 o 
  -6   2   4      388.37      381.92     20.95 o 
  -5   2   4      669.31      641.19     10.30 o 
  -4   2   4      534.89      536.15      6.07 o 
  -3   2   4     3071.70     3087.67     27.93 o 
  -2   2   4      359.44      383.23     10.38 o 
  -1   2   4     1845.86     1745.50     21.85 o 
   0   2   4    12479.40    12728.47     36.71 o 
   1   2   4     1878.47     1749.02      9.27 o 
   2   2   4      345.82      384.64      3.83 o 
   3   2   4     3081.57     3088.02     25.58 o 
   4   2   4      526.37      538.08      6.14 o 
   5   2   4      658.27      683.83      8.00 o 
   6   2   4      385.66      407.01      7.98 o 
   7   2   4       28.62       38.61      6.08 o 
   8   2   4       37.10       30.74      6.47 o 
  -8   3   4       21.69       24.07      6.47 o 
  -7   3   4        2.31        2.68      5.65 o 
  -6   3   4      203.27      214.22     13.93 o 
  -5   3   4       50.66       55.00      3.54 o 
  -4   3   4       16.54       21.36      2.61 o 
  -3   3   4      579.16      596.72      6.92 o 
  -2   3   4        0.07        1.62      1.99 o 
  -1   3   4     1270.08     1263.63     27.11 o 
   0   3   4      128.70      127.50      4.07 o 
   1   3   4     1321.61     1280.67     11.97 o 
   2   3   4        0.17       -0.08      1.36 o 
   3   3   4      568.90      579.59      7.82 o 
   4   3   4       18.44       23.17      2.62 o 
   5   3   4       51.88       56.14      3.48 o 
   6   3   4      202.07      213.47      6.36 o 
   7   3   4        2.72        2.88      5.07 o 
   8   3   4       22.06       29.87      6.51 o 
  -8   4   4      119.67      133.74      8.58 o 
  -7   4   4        5.82       12.44      5.62 o 
  -6   4   4      470.52      473.76     10.89 o 
  -5   4   4       73.84       72.71      5.62 o 
  -4   4   4       49.52       51.50      3.71 o 
  -3   4   4      107.80      106.56      3.83 o 
  -2   4   4      612.11      602.69      5.02 o 
  -1   4   4     1086.88     1029.34      9.45 o 
   0   4   4      300.37      336.49      8.40 o 
   1   4   4     1060.45     1012.57     26.90 o 
   2   4   4      604.40      614.34      4.97 o 
   3   4   4      104.70      111.36      2.99 o 
   4   4   4       48.84       48.21      2.84 o 
   5   4   4       73.76       64.00      3.73 o 
   6   4   4      463.32      455.15      8.44 o 
   7   4   4        6.43        8.87      5.35 o 
   8   4   4      120.12      112.34     11.56 o 
  -8   5   4        1.44       -5.31      9.35 o 
  -7   5   4       46.09       52.41      9.45 o 
  -6   5   4        6.10        3.08      5.15 o 
  -5   5   4        2.49        0.35      4.95 o 
  -4   5   4       43.47       39.41      3.69 o 
  -3   5   4       32.88       33.61      3.19 o 
  -2   5   4      752.55      791.49      6.94 o 
  -1   5   4     1235.58     1254.89     39.00 o 
   0   5   4     3938.52     3985.40     20.88 o 
   1   5   4     1208.72     1216.93     35.33 o 
   2   5   4      759.63      788.82      6.09 o 
   3   5   4       32.26       29.86      2.47 o 
   4   5   4       39.66       33.40      3.48 o 
   5   5   4        3.11        0.01      4.74 o 
   6   5   4        6.25        8.45      4.93 o 
   7   5   4       44.58       43.46     13.47 o 
   8   5   4        1.50       -5.14      8.77 o 
  -8   6   4       12.44        0.63      9.46 o 
  -7   6   4       19.62       11.33      8.55 o 
  -6   6   4      108.13      111.33      7.23 o 
  -5   6   4       18.64       23.53      5.71 o 
  -4   6   4      595.37      597.55     11.31 o 
  -3   6   4        5.60        3.03      4.29 o 
  -2   6   4      796.85      810.45     10.93 o 
  -1   6   4       86.90       76.01      4.62 o 
   0   6   4      307.77      318.40      7.47 o 
   1   6   4       86.79       85.98      5.08 o 
   2   6   4      800.86      842.61     11.27 o 
   3   6   4        6.06        3.17      3.81 o 
   4   6   4      601.45      590.17     10.65 o 
   5   6   4       19.00       19.75      7.91 o 
   6   6   4      106.34      112.53      9.93 o 
   7   6   4       19.16       15.52      8.23 o 
   8   6   4       12.67        3.87      7.23 o 
  -7   7   4       30.00       28.20      9.35 o 
  -6   7   4        1.31        3.62      5.69 o 
  -5   7   4       19.58       28.20      5.73 o 
  -4   7   4      160.73      156.41      7.45 o 
  -3   7   4       77.95       80.04      5.92 o 
  -2   7   4      248.08      235.45      7.21 o 
  -1   7   4      309.29      317.62      7.92 o 
   0   7   4      367.46      372.19      8.49 o 
   1   7   4      307.40      328.03      8.26 o 
   2   7   4      253.21      242.50      7.39 o 
   3   7   4       79.36       70.32      9.12 o 
   4   7   4      161.76      154.40     11.82 o 
   5   7   4       21.68       26.85      9.49 o 
   6   7   4        1.36       -3.58      8.34 o 
   7   7   4       29.92       24.31      9.05 o 
  -7   8   4       19.77        8.01      7.83 o 
  -6   8   4       53.75       59.00      6.98 o 
  -5   8   4      127.54      137.53      7.70 o 
  -4   8   4        8.81        3.51      8.70 o 
  -3   8   4       39.22       29.37      9.62 o 
  -2   8   4       31.21       38.48      9.00 o 
  -1   8   4      296.82      281.94      8.24 o 
   0   8   4       18.89       21.66      5.12 o 
   1   8   4      299.14      276.10      8.34 o 
   2   8   4       32.34       40.54      5.53 o 
   3   8   4       39.85       24.53      8.98 o 
   4   8   4        9.09       12.67      8.79 o 
   5   8   4      127.45      132.20     12.05 o 
   6   8   4       52.84       43.65     10.05 o 
   7   8   4       19.97       22.08      9.64 o 
  -6   9   4        3.08        1.17      7.96 o 
  -5   9   4        8.34        9.48      9.38 o 
  -4   9   4       55.81       59.18     10.58 o 
  -3   9   4      230.58      231.96     13.96 o 
  -2   9   4      145.89      145.87     12.62 o 
  -1   9   4      394.64      381.24     14.99 o 
   0   9   4        6.05        4.96      5.14 o 
   1   9   4      389.17      387.99     10.21 o 
   2   9   4      145.22      152.99      8.97 o 
   3   9   4      232.63      245.92     13.92 o 
   4   9   4       57.20       42.69      9.97 o 
   5   9   4        8.10       -8.81      8.81 o 
   6   9   4        3.35       -2.01      9.56 o 
  -5  10   4       54.55       57.03     10.79 o 
  -4  10   4       45.22       50.41     10.70 o 
  -3  10   4       37.41       34.73     10.21 o 
  -2  10   4       80.56       89.81     11.30 o 
  -1  10   4       31.23       35.58      9.47 o 
   0  10   4        5.21        7.57      5.41 o 
   1  10   4       29.52       30.12      5.84 o 
   2  10   4       81.86       83.27     10.51 o 
   3  10   4       39.04       24.26      9.37 o 
   4  10   4       46.23       34.59      9.47 o 
   5  10   4       55.01       51.07     10.41 o 
  -4  11   4       15.08        3.62      9.80 o 
  -3  11   4       33.66       16.30      9.59 o 
  -2  11   4       60.42       62.79     11.28 o 
  -1  11   4        4.87        0.81      8.32 o 
   0  11   4       22.19       34.93      5.86 o 
   1  11   4        4.24        5.48      5.51 o 
   2  11   4       60.58       61.91     10.17 o 
   3  11   4       33.67       44.43      9.92 o 
   4  11   4       14.47       -0.29      8.79 o 
  -2  12   4        7.89        0.41      8.48 o 
  -1  12   4        9.62        2.95      8.76 o 
   0  12   4       20.49       21.12      8.70 o 
   1  12   4        9.78       10.89      7.38 o 
   2  12   4        7.53       11.55      8.34 o 
   1   0   5     2699.57     2679.54     51.78 o 
   2   0   5      139.08      140.44      3.88 o 
   3   0   5      260.69      268.44      3.77 o 
   4   0   5     1144.05     1139.24     10.20 o 
   5   0   5      299.64      269.82     11.31 o 
   6   0   5      295.84      280.80      7.30 o 
   7   0   5       94.06       97.74      7.23 o 
   8   0   5       72.30       66.65      7.02 o 
   9   0   5        2.56       10.33      6.63 o 
  -8   1   5       29.84       29.70      8.70 o 
  -7   1   5       40.90       37.37      6.19 o 
  -6   1   5      126.22      114.37      5.70 o 
  -5   1   5      208.63      194.72      5.72 o 
  -4   1   5      617.43      630.39      8.04 o 
  -3   1   5     1758.22     1835.47     20.66 o 
  -2   1   5     3495.36     3385.48     20.89 o 
  -1   1   5      109.96      133.77      5.46 o 
   0   1   5     7164.96     7018.44     82.11 o 
   1   1   5      111.77      133.87      4.08 o 
   2   1   5     3478.57     3432.80      9.63 o 
   3   1   5     1778.37     1847.74      8.32 o 
   4   1   5      632.36      659.43      6.95 o 
   5   1   5      210.37      196.25      5.13 o 
   6   1   5      129.25      105.99      5.44 o 
   7   1   5       41.12       37.65      6.10 o 
   8   1   5       29.52       32.88     15.35 o 
  -8   2   5      118.07      117.86      8.06 o 
  -7   2   5      147.41      161.36      8.16 o 
  -6   2   5      358.95      372.91     13.64 o 
  -5   2   5      148.24      150.61      5.36 o 
  -4   2   5      758.76      776.10      8.27 o 
  -3   2   5      447.97      432.87     12.16 o 
  -2   2   5      202.51      211.88      6.97 o 
   0   2   5     1857.85     1955.70     11.42 o 
   1   2   5     3741.56     3840.41     33.39 o 
   2   2   5      210.97      205.87      2.67 o 
   3   2   5      456.32      444.40      3.77 o 
   4   2   5      759.55      783.10     16.13 o 
   5   2   5      153.37      149.05      4.46 o 
   6   2   5      355.30      383.17      6.86 o 
   7   2   5      148.86      145.79      7.68 o 
   8   2   5      118.39      128.04      8.34 o 
  -8   3   5        0.70        3.64     10.02 o 
  -7   3   5      150.41      152.86      8.03 o 
  -6   3   5       97.49       87.78      6.66 o 
  -5   3   5      385.70      378.66      7.07 o 
  -4   3   5      134.89      136.87      4.52 o 
  -3   3   5     1083.31     1094.96     16.00 o 
  -2   3   5     1903.05     1891.77     19.82 o 
  -1   3   5     1604.49     1569.72     10.78 o 
   0   3   5     4576.87     4570.36     25.67 o 
   1   3   5     1554.56     1565.29     12.29 o 
   2   3   5     1903.66     1889.87     15.26 o 
   3   3   5     1076.67     1069.27     15.11 o 
   4   3   5      132.24      134.02      5.18 o 
   5   3   5      387.95      380.52      6.29 o 
   6   3   5       98.04       87.02      5.13 o 
   7   3   5      150.27      163.13      9.63 o 
   8   3   5        0.62        4.30      5.77 o 
  -8   4   5       12.31        5.29      9.23 o 
  -7   4   5       30.59       35.64      8.75 o 
  -6   4   5        8.31       11.21      8.21 o 
  -5   4   5      161.89      150.00      5.61 o 
  -4   4   5       41.85       45.73      3.71 o 
  -3   4   5       58.76       63.23      3.50 o 
  -2   4   5     1074.75     1091.42     36.03 o 
  -1   4   5      283.91      266.89      7.23 o 
   0   4   5      119.43      139.41      4.69 o 
   1   4   5      268.36      277.10      8.96 o 
   2   4   5     1076.17     1102.04      9.51 o 
   3   4   5       60.61       57.18      2.59 o 
   4   4   5       45.15       41.91      2.93 o 
   5   4   5      153.67      153.21      4.66 o 
   6   4   5        7.93       11.38      4.08 o 
   7   4   5       27.96       34.55      6.23 o 
   8   4   5       11.93       10.02      9.39 o 
  -8   5   5        4.89       -1.69      9.02 o 
  -7   5   5       35.26       18.74      8.44 o 
  -6   5   5       22.72       14.80      7.79 o 
  -5   5   5       47.19       46.33      4.45 o 
  -4   5   5      297.71      291.16      6.85 o 
  -3   5   5      194.25      157.21      4.56 o 
  -2   5   5      202.70      204.20      3.97 o 
  -1   5   5     1226.82     1194.03     19.96 o 
   0   5   5       31.80       30.55      3.89 o 
   1   5   5     1215.23     1231.91     12.51 o 
   2   5   5      207.80      197.15      4.67 o 
   3   5   5      183.52      152.05      4.30 o 
   4   5   5      291.23      298.39      6.80 o 
   5   5   5       48.11       47.35      4.41 o 
   6   5   5       22.40       22.52      5.53 o 
   7   5   5       35.44       27.47      6.07 o 
   8   5   5        5.07        2.54      8.52 o 
  -7   6   5       98.65      104.29     11.54 o 
  -6   6   5       52.58       48.74      6.09 o 
  -5   6   5      652.99      676.80     12.90 o 
  -4   6   5      514.50      537.88     12.79 o 
  -3   6   5       62.70       54.62      6.32 o 
  -2   6   5      530.09      504.61     14.57 o 
  -1   6   5      138.20      140.42      5.39 o 
   0   6   5     1754.29     1782.62     15.74 o 
   1   6   5      136.22      139.22      5.85 o 
   2   6   5      517.51      520.86     11.52 o 
   3   6   5       67.42       46.83      4.81 o 
   4   6   5      517.52      523.32     16.47 o 
   5   6   5      647.89      633.94     18.91 o 
   6   6   5       52.78       44.65      5.88 o 
   7   6   5       97.19      117.08      7.77 o 
  -7   7   5       11.49       20.97      9.07 o 
  -6   7   5        6.81       11.22      5.50 o 
  -5   7   5       79.10       85.77      7.08 o 
  -4   7   5       44.47       42.98      6.10 o 
  -3   7   5      147.21      155.88      6.95 o 
  -2   7   5        9.33        7.66      4.82 o 
  -1   7   5      322.38      343.40     19.18 o 
   0   7   5      257.86      237.95     16.69 o 
   1   7   5      327.92      343.53      8.43 o 
   2   7   5       10.13        7.29      5.99 o 
   3   7   5      153.17      158.78      6.93 o 
   4   7   5       44.23       36.15      9.78 o 
   5   7   5       78.47       80.41     10.52 o 
   6   7   5        6.84        0.81      8.13 o 
   7   7   5       11.57       31.79      9.45 o 
  -6   8   5       42.20       48.90     11.55 o 
  -5   8   5      152.10      152.20      8.24 o 
  -4   8   5      253.24      248.15      9.13 o 
  -3   8   5      288.23      277.26     10.33 o 
  -2   8   5      305.25      299.15     13.87 o 
  -1   8   5      217.24      198.13      7.46 o 
   0   8   5      503.67      484.90     14.86 o 
   1   8   5      212.71      199.59      7.75 o 
   2   8   5      307.58      297.72      8.77 o 
   3   8   5      290.67      279.05     14.00 o 
   4   8   5      256.14      252.22     13.95 o 
   5   8   5      154.52      155.54     13.04 o 
   6   8   5       42.81       55.45     10.89 o 
  -6   9   5        1.41        0.04      8.83 o 
  -5   9   5       14.22        8.75      9.45 o 
  -4   9   5      183.24      156.59     13.22 o 
  -3   9   5       35.85       34.38      9.60 o 
  -2   9   5      371.29      407.90     16.37 o 
  -1   9   5       21.86       27.83      9.01 o 
   0   9   5      257.09      267.07      8.83 o 
   1   9   5       23.07       25.19      5.60 o 
   2   9   5      380.33      378.59     10.20 o 
   3   9   5       36.12       29.65      9.03 o 
   4   9   5      184.87      190.61     13.00 o 
   5   9   5       13.40       -5.58      8.89 o 
   6   9   5        1.67        8.89      8.74 o 
  -5  10   5        0.61        1.16      9.55 o 
  -4  10   5       36.67       36.75     10.09 o 
  -3  10   5       70.93       75.66     11.09 o 
  -2  10   5        4.20       11.24      9.29 o 
  -1  10   5        4.48        5.04      8.64 o 
   0  10   5        0.04       -2.02      5.41 o 
   1  10   5        5.10        4.64      5.22 o 
   2  10   5        3.73       -4.62      8.01 o 
   3  10   5       70.29       52.43      9.78 o 
   4  10   5       39.34       37.54      9.18 o 
   5  10   5        0.56       -2.53     10.07 o 
  -4  11   5       44.56       48.46     10.80 o 
  -3  11   5        6.43       -2.85      9.99 o 
  -2  11   5      123.40      125.17     13.51 o 
  -1  11   5       12.57       13.20      8.98 o 
   0  11   5       17.69       17.24      9.17 o 
   1  11   5       12.72       13.97      7.35 o 
   2  11   5      123.03      117.43     10.38 o 
   3  11   5        6.25       -1.02      8.14 o 
   4  11   5       44.87       32.95     10.11 o 
  -2  12   5       65.15       55.83     11.26 o 
  -1  12   5       26.16       25.12     10.15 o 
   0  12   5       45.57       63.66     10.43 o 
   1  12   5       25.23        0.60      7.57 o 
   2  12   5       65.87       58.28      9.57 o 
   0   0   6      101.16       91.48      4.76 o 
   1   0   6      388.93      342.45     11.72 o 
   2   0   6     2246.92     2365.39     18.30 o 
   3   0   6     2109.85     2075.72     10.55 o 
   4   0   6      127.94      133.74      4.57 o 
   5   0   6     1392.47     1379.61     30.27 o 
   6   0   6        4.73        6.56      4.03 o 
   7   0   6       88.97       93.71      6.99 o 
   8   0   6        0.75       -0.64      5.90 o 
  -8   1   6       15.09       14.66     11.27 o 
  -7   1   6       40.63       41.14      8.20 o 
  -6   1   6      322.94      319.22      7.63 o 
  -5   1   6      167.09      178.91      6.23 o 
  -4   1   6      235.82      235.48      5.85 o 
  -3   1   6      817.91      808.27      8.97 o 
  -1   1   6     3564.27     3397.14     73.94 o 
   0   1   6     1909.66     2017.95     26.69 o 
   1   1   6     3560.90     3375.81     48.94 o 
   2   1   6     1121.76     1177.15      9.13 o 
   3   1   6      788.10      807.50      7.29 o 
   4   1   6      238.03      239.09      3.89 o 
   5   1   6      172.45      177.33      4.81 o 
   6   1   6      318.47      298.08      7.39 o 
   7   1   6       39.05       30.06      5.68 o 
   8   1   6       14.90       15.27      6.00 o 
  -8   2   6       46.61       44.81      9.21 o 
  -7   2   6       58.17       58.49      6.40 o 
  -6   2   6       30.57       39.92      4.67 o 
  -5   2   6      555.52      552.08      8.73 o 
  -4   2   6        5.30        6.60      2.99 o 
  -3   2   6       61.11       55.90      3.87 o 
  -2   2   6      484.85      485.28     10.19 o 
   0   2   6       28.46       36.49      2.42 o 
   1   2   6       64.53       76.99      2.77 o 
   2   2   6      500.26      494.39      4.59 o 
   3   2   6       64.82       54.88      2.08 o 
   4   2   6        6.05        7.16      2.56 o 
   5   2   6      553.00      555.74      7.33 o 
   6   2   6       32.95       31.53      3.80 o 
   7   2   6       54.41       71.33      7.31 o 
   8   2   6       48.28       44.37      9.61 o 
  -8   3   6        5.86       -2.55      9.26 o 
  -7   3   6        0.10        2.36      7.85 o 
  -6   3   6        1.85        6.23      5.16 o 
  -5   3   6      182.14      167.22      5.47 o 
  -4   3   6      342.46      337.55      6.32 o 
  -3   3   6      260.76      257.23      5.83 o 
  -2   3   6     2262.60     2259.19     22.32 o 
  -1   3   6       46.04       38.20      3.04 o 
   0   3   6      917.13      811.08     12.03 o 
   1   3   6       45.27       39.58      2.65 o 
   2   3   6     2227.05     2203.20     24.17 o 
   3   3   6      260.95      253.93      5.46 o 
   4   3   6      340.85      336.37      5.31 o 
   5   3   6      187.66      162.82      5.25 o 
   6   3   6        1.77        2.51      3.45 o 
   7   3   6        0.15        3.79      5.29 o 
   8   3   6        5.34        4.53      8.26 o 
  -8   4   6       72.94       53.30     10.97 o 
  -7   4   6       13.82       24.01      8.51 o 
  -6   4   6      195.38      181.99     14.73 o 
  -5   4   6      479.75      495.88     14.33 o 
  -4   4   6      639.11      601.85      8.29 o 
  -3   4   6       25.39       31.54      3.10 o 
  -2   4   6       87.27       83.97      4.47 o 
  -1   4   6     4134.10     4208.88     28.73 o 
   0   4   6       74.69       73.31      5.00 o 
   1   4   6     4109.01     4284.12     30.79 o 
   2   4   6       98.78       87.14      2.36 o 
   3   4   6       25.26       26.03      2.29 o 
   4   4   6      638.54      596.27      9.57 o 
   5   4   6      486.35      511.41      9.30 o 
   6   4   6      197.08      189.96      7.85 o 
   7   4   6       14.00       12.47      5.72 o 
   8   4   6       72.97       63.80     11.02 o 
  -8   5   6        0.10       -7.47      9.20 o 
  -7   5   6       28.20       35.90      9.51 o 
  -6   5   6        0.19       -0.93      7.85 o 
  -5   5   6       45.21       50.83      4.63 o 
  -4   5   6      620.23      629.90      8.77 o 
  -3   5   6      271.34      276.31      5.77 o 
  -2   5   6      235.69      224.73      5.57 o 
  -1   5   6      993.18      993.44     10.94 o 
   0   5   6       37.04       33.87      3.97 o 
   1   5   6     1001.20      993.27     24.93 o 
   2   5   6      225.55      225.02      4.21 o 
   3   5   6      275.64      269.54      5.40 o 
   4   5   6      615.99      607.12      8.46 o 
   5   5   6       44.38       46.00      4.35 o 
   6   5   6        0.09       -0.08      4.94 o 
   7   5   6       28.75       26.73      6.15 o 
   8   5   6        0.12       -0.89      8.83 o 
  -7   6   6        6.61        6.05      8.95 o 
  -6   6   6       42.88       42.73      6.38 o 
  -5   6   6       30.37       29.67      6.35 o 
  -4   6   6      208.93      196.53      9.25 o 
  -3   6   6       63.98       65.31      5.73 o 
  -2   6   6      117.03       93.70      8.71 o 
  -1   6   6      411.27      413.84      8.24 o 
   0   6   6       11.07       12.42      3.96 o 
   1   6   6      420.15      432.27     11.63 o 
   2   6   6      113.45       92.32      5.58 o 
   3   6   6       62.02       57.30      5.19 o 
   4   6   6      210.27      192.59     11.91 o 
   5   6   6       29.22       37.17      8.99 o 
   6   6   6       41.28       47.20      9.81 o 
   7   6   6        6.33        8.58      9.09 o 
  -7   7   6       19.25       19.21      8.88 o 
  -6   7   6        4.43        5.11      5.53 o 
  -5   7   6      140.26      147.83      8.14 o 
  -4   7   6      269.41      284.12      9.21 o 
  -3   7   6       56.52       60.56      6.09 o 
  -2   7   6       27.91       23.76      7.85 o 
  -1   7   6     1311.29     1331.99     35.93 o 
   0   7   6      770.67      760.91     11.69 o 
   1   7   6     1311.53     1382.07     15.61 o 
   2   7   6       26.35       24.15      9.79 o 
   3   7   6       59.44       53.55      5.46 o 
   4   7   6      270.89      269.27     13.90 o 
   5   7   6      137.46      125.56     11.51 o 
   6   7   6        4.59       16.67      9.39 o 
   7   7   6       18.92       22.96      9.59 o 
  -6   8   6       47.83       45.66      6.69 o 
  -5   8   6      168.35      150.16      8.45 o 
  -4   8   6       29.01       32.41      6.22 o 
  -3   8   6       39.95       42.43      5.85 o 
  -2   8   6      226.24      224.44     12.78 o 
  -1   8   6      178.81      170.21     14.40 o 
   0   8   6       68.21       78.71      5.88 o 
   1   8   6      174.68      171.17      7.51 o 
   2   8   6      225.83      226.60      8.40 o 
   3   8   6       41.29       45.43      9.26 o 
   4   8   6       30.98       31.47      9.43 o 
   5   8   6      169.73      146.11     12.57 o 
   6   8   6       48.65       52.17     10.26 o 
  -6   9   6       43.61       27.30      9.51 o 
  -5   9   6       26.10       29.33     10.22 o 
  -4   9   6        6.47        4.19     10.03 o 
  -3   9   6       19.38       26.52      9.93 o 
  -2   9   6       97.72       99.57     11.18 o 
  -1   9   6       61.53       60.82     10.27 o 
   0   9   6      355.45      344.56      9.78 o 
   1   9   6       62.01       58.62      7.70 o 
   2   9   6       93.66       87.55      6.62 o 
   3   9   6       20.35       13.91      8.00 o 
   4   9   6        6.68        3.67      8.52 o 
   5   9   6       26.31       25.44     10.17 o 
   6   9   6       43.07       39.54     11.37 o 
  -5  10   6       29.72       36.61     10.90 o 
  -4  10   6        8.62        3.98     10.27 o 
  -3  10   6        6.79       11.13     10.17 o 
  -1  10   6        3.20       -0.55      8.90 o 
   0  10   6       13.05       13.26      6.66 o 
   1  10   6        2.93       -3.75      5.31 o 
   2  10   6       48.07       39.01      5.80 o 
   3  10   6        6.49        1.02      8.60 o 
   4  10   6        8.33        4.10      9.15 o 
   5  10   6       28.86       27.09     10.95 o 
  -4  11   6        7.99        6.30     10.22 o 
  -3  11   6       31.37       38.64     11.18 o 
  -2  11   6       20.30       42.27     10.39 o 
  -1  11   6      134.44      145.34     12.68 o 
   0  11   6       21.93       33.49      9.01 o 
   1  11   6      132.34      129.63     14.39 o 
   2  11   6       20.75       10.27      8.11 o 
   3  11   6       33.50       20.56      9.08 o 
   4  11   6        7.62       -1.09      8.47 o 
  -2  12   6        1.59       -5.06     10.03 o 
  -1  12   6        3.27       15.31      9.52 o 
   0  12   6       26.12       34.92     10.17 o 
   1  12   6        3.64       17.56      8.26 o 
   2  12   6        1.72       -7.92      7.92 o 
   1   0   7     2419.48     2313.06     33.55 o 
   2   0   7     3136.97     3213.09     35.57 o 
   3   0   7        9.62       16.82      2.34 o 
   4   0   7     1839.81     1846.31     11.15 o 
   5   0   7        3.41        1.95      2.84 o 
   6   0   7       36.92       34.63      4.60 o 
   7   0   7       36.53       38.30      5.06 o 
   8   0   7       33.07       29.34      6.87 o 
  -8   1   7       14.60        7.05      7.64 o 
  -7   1   7       74.69       85.12      5.88 o 
  -6   1   7        4.43        2.33      4.21 o 
  -5   1   7      425.08      418.32      7.88 o 
  -4   1   7      703.92      709.27      7.96 o 
  -3   1   7      126.78      148.25      4.87 o 
  -2   1   7     2489.13     2638.23     22.74 o 
  -1   1   7      584.56      566.65      7.56 o 
   0   1   7     1264.49     1195.03     10.27 o 
   1   1   7      571.37      546.56     11.96 o 
   2   1   7     2503.77     2564.51     14.81 o 
   3   1   7      117.30      146.05      5.04 o 
   4   1   7      715.12      725.61      8.64 o 
   5   1   7      420.24      412.96      7.60 o 
   6   1   7        4.64        5.50      4.08 o 
   7   1   7       76.58       74.65      5.46 o 
   8   1   7       14.35       11.66      6.01 o 
  -8   2   7       51.26       37.93      9.72 o 
  -7   2   7       67.68       73.82     11.14 o 
  -6   2   7       17.59       16.79      5.27 o 
  -5   2   7       59.97       54.26      5.72 o 
  -4   2   7       83.12       77.75      3.91 o 
  -3   2   7      325.71      326.73      6.87 o 
  -2   2   7      145.00      132.59      6.74 o 
   0   2   7      707.33      718.15     23.75 o 
   1   2   7     1260.36     1339.74      9.09 o 
   2   2   7      146.54      131.17      2.95 o 
   3   2   7      333.65      322.89      3.91 o 
   4   2   7       86.31       83.84      2.86 o 
   5   2   7       63.70       59.39      3.86 o 
   6   2   7       19.03       19.58      3.57 o 
   7   2   7       66.80       63.65      5.43 o 
   8   2   7       49.44       45.98      6.74 o 
  -8   3   7        0.60        0.72      9.32 o 
  -7   3   7      179.01      169.63     12.32 o 
  -6   3   7       87.04       77.08      6.43 o 
  -5   3   7       56.10       50.53      6.20 o 
  -4   3   7      638.06      640.67      8.42 o 
  -3   3   7      205.21      186.79      6.11 o 
  -2   3   7       71.80       84.49      6.71 o 
  -1   3   7     1022.73     1031.53     12.84 o 
   0   3   7      837.97      921.73     13.41 o 
   1   3   7     1067.57     1052.13     18.09 o 
   2   3   7       78.36       87.36      2.59 o 
   3   3   7      206.92      190.47      3.39 o 
   4   3   7      626.99      633.40      7.06 o 
   5   3   7       56.44       51.24      3.78 o 
   6   3   7       91.74       79.64      4.37 o 
   7   3   7      180.84      183.73      6.99 o 
   8   3   7        0.52        2.88      6.21 o 
  -8   4   7       13.40       23.81      9.82 o 
  -7   4   7       83.50       72.21      9.84 o 
  -6   4   7       64.13       68.84      6.17 o 
  -5   4   7      675.71      692.08      9.85 o 
  -4   4   7       54.45       54.77      4.09 o 
  -3   4   7      127.89      118.60      5.72 o 
  -2   4   7      375.18      394.82      6.95 o 
  -1   4   7      742.03      707.80      9.06 o 
   0   4   7      153.68      119.98      6.41 o 
   1   4   7      737.62      712.31      5.89 o 
   2   4   7      378.00      391.32      5.06 o 
   3   4   7      130.90      114.41      3.75 o 
   4   4   7       56.68       52.82      4.08 o 
   5   4   7      673.59      688.41     22.09 o 
   6   4   7       61.60       66.66      7.58 o 
   7   4   7       80.15       81.09     10.05 o 
   8   4   7       12.80        1.58      8.40 o 
  -8   5   7       14.71       24.91     10.46 o 
  -7   5   7        1.23        2.92      8.75 o 
  -6   5   7       52.99       53.81      7.34 o 
  -5   5   7       33.22       39.23      4.59 o 
  -4   5   7      363.00      348.55      7.12 o 
  -3   5   7      413.92      401.42     12.18 o 
  -2   5   7      102.08      112.11      8.66 o 
  -1   5   7      416.71      374.29      7.47 o 
   0   5   7       77.87       73.26      4.73 o 
   1   5   7      410.64      367.49      7.87 o 
   2   5   7      107.53      117.48      4.96 o 
   3   5   7      412.70      398.72      8.95 o 
   4   5   7      363.51      335.56      8.70 o 
   5   5   7       36.13       37.86      4.54 o 
   6   5   7       51.10       52.90      4.85 o 
   7   5   7        1.26       -4.70      5.58 o 
   8   5   7       15.75       23.49      8.62 o 
  -7   6   7       35.56       35.49     10.51 o 
  -6   6   7        7.46        0.68      5.58 o 
  -5   6   7      168.20      165.76      8.12 o 
  -4   6   7       33.36       34.58      5.97 o 
  -3   6   7       69.70       74.76      6.16 o 
  -2   6   7      161.79      161.29     10.09 o 
  -1   6   7      116.50      117.74      7.69 o 
   0   6   7        4.05        6.85      3.98 o 
   1   6   7      115.33      120.39      5.98 o 
   2   6   7      162.98      160.75      4.76 o 
   3   6   7       67.46       71.63      8.84 o 
   4   6   7       30.56       28.95      9.14 o 
   5   6   7      169.77      159.13     12.29 o 
   6   6   7        7.84        8.22      8.32 o 
   7   6   7       35.74       41.66      9.82 o 
  -7   7   7        1.14        4.99      9.08 o 
  -6   7   7       50.00       52.81      8.07 o 
  -5   7   7       84.20       79.19      6.93 o 
  -4   7   7      185.77      183.79      8.45 o 
  -3   7   7      227.89      221.71      8.33 o 
  -2   7   7      689.34      661.27     17.89 o 
  -1   7   7      646.63      611.81     10.64 o 
   0   7   7      210.54      221.03      7.54 o 
   1   7   7      635.31      617.39     11.23 o 
   2   7   7      681.43      648.40     11.79 o 
   3   7   7      231.39      220.26      7.89 o 
   4   7   7      186.55      194.44     12.55 o 
   5   7   7       86.36       72.22     10.78 o 
   6   7   7       48.56       65.60     10.00 o 
   7   7   7        1.05        3.26      9.17 o 
  -6   8   7       16.92       21.15      6.33 o 
  -5   8   7       68.29       72.84      7.29 o 
  -4   8   7      135.66      121.00     11.30 o 
  -3   8   7       49.33       53.96      6.44 o 
  -2   8   7      275.89      266.62     14.00 o 
  -1   8   7      253.21      240.53     12.69 o 
   0   8   7      250.37      254.47      8.51 o 
   1   8   7      258.86      238.76      8.64 o 
   2   8   7      272.31      281.00      8.99 o 
   3   8   7       49.68       48.59      9.36 o 
   4   8   7      136.15      124.53     11.61 o 
   5   8   7       68.28       82.86     11.50 o 
   6   8   7       17.52       34.15     10.59 o 
  -5   9   7        5.75        4.27      9.86 o 
  -4   9   7       23.40       34.76     10.92 o 
  -3   9   7       11.90       10.64      9.56 o 
  -2   9   7       95.90      101.93     11.51 o 
  -1   9   7      274.87      286.25     14.66 o 
   0   9   7       64.72       65.50      6.43 o 
   1   9   7      274.90      281.69      9.52 o 
   2   9   7       95.68       94.57      6.87 o 
   3   9   7       12.52       12.50      8.58 o 
   4   9   7       25.17       27.64      9.39 o 
   5   9   7        5.49       -4.16      9.56 o 
  -5  10   7       54.46       44.97     11.28 o 
  -4  10   7       38.44       38.68     14.00 o 
  -3  10   7       11.91       24.19     10.06 o 
  -2  10   7       28.92       27.86     10.14 o 
  -1  10   7       23.82       14.26      8.78 o 
   0  10   7       44.13       36.16      5.86 o 
   1  10   7       24.22        6.13      5.56 o 
   2  10   7       28.59       20.10      5.92 o 
   3  10   7       11.65       13.49      8.53 o 
   4  10   7       39.85       35.20      9.63 o 
   5  10   7       54.75       64.22     12.04 o 
  -3  11   7        1.48        4.50     10.23 o 
  -2  11   7        2.51       17.49     10.05 o 
  -1  11   7        3.10       10.07      8.99 o 
   0  11   7       28.77       48.64      9.51 o 
   1  11   7        2.87       -2.60      6.33 o 
   2  11   7        1.87       -7.99      7.99 o 
   3  11   7        1.67       -7.93      7.93 o 
  -1  12   7       38.19       64.66     12.19 o 
   0  12   7        0.69        0.12      8.88 o 
   1  12   7       37.77       43.98      9.22 o 
   0   0   8      677.17      627.50     11.50 o 
   1   0   8      426.67      411.22      6.86 o 
   2   0   8     1742.59     1843.91     15.93 o 
   3   0   8      395.64      420.59      7.47 o 
   4   0   8      247.51      245.83      8.43 o 
   5   0   8        0.25        1.46      3.26 o 
   6   0   8       50.64       42.78      5.52 o 
   7   0   8      144.73      147.37      6.59 o 
   8   0   8        5.03       -1.66      6.15 o 
  -8   1   8       42.66       54.16     10.54 o 
  -7   1   8        8.61       10.10      5.59 o 
  -6   1   8       97.97       88.63      6.66 o 
  -5   1   8        1.27       -1.99      4.68 o 
  -4   1   8      210.72      203.07      5.01 o 
  -3   1   8      280.83      286.76      7.23 o 
  -2   1   8      221.67      241.68      8.25 o 
  -1   1   8     1033.89     1018.59     18.61 o 
   0   1   8       17.58       18.08      5.22 o 
   1   1   8     1031.35     1004.47     19.60 o 
   2   1   8      235.30      234.83      5.49 o 
   3   1   8      280.61      277.58      4.86 o 
   4   1   8      218.17      207.21      5.07 o 
   5   1   8        0.75       -0.83      3.65 o 
   6   1   8      104.10       97.23      5.36 o 
   7   1   8        8.59        8.10      4.67 o 
   8   1   8       42.95       52.87      7.13 o 
  -8   2   8        7.96        5.40      8.86 o 
  -7   2   8       45.39       50.81      6.56 o 
  -6   2   8       43.71       39.22      5.79 o 
  -5   2   8      394.75      389.70     17.81 o 
  -4   2   8       95.24      104.15      4.44 o 
  -3   2   8      500.74      503.03      8.54 o 
  -1   2   8      739.13      721.04      9.19 o 
   0   2   8      223.24      235.72      5.69 o 
   1   2   8      734.32      716.83      8.78 o 
   2   2   8      338.62      374.36      4.94 o 
   3   2   8      508.67      497.53      5.53 o 
   4   2   8       98.04       93.74      3.11 o 
   5   2   8      402.82      387.83      6.57 o 
   6   2   8       45.79       45.49      3.94 o 
   7   2   8       44.66       60.45      8.63 o 
   8   2   8        8.02       13.73      6.44 o 
  -8   3   8       24.01       14.82      9.75 o 
  -7   3   8       57.98       50.38     11.17 o 
  -6   3   8       97.23      106.68      6.95 o 
  -5   3   8      929.86      940.09     13.99 o 
  -4   3   8      436.00      431.07      7.29 o 
  -3   3   8      463.86      459.41      9.34 o 
  -2   3   8       41.17       46.12      6.06 o 
   0   3   8      692.20      743.59     28.88 o 
   1   3   8      654.29      640.90      7.17 o 
   2   3   8       40.45       51.37      2.44 o 
   3   3   8      459.28      454.22      8.94 o 
   4   3   8      435.98      421.68      9.49 o 
   5   3   8      923.83      925.72      9.53 o 
   6   3   8       98.16       91.70      4.50 o 
   7   3   8       59.76       50.49      4.51 o 
   8   3   8       25.16       28.65      9.89 o 
  -8   4   8      113.25      122.07     12.67 o 
  -7   4   8       16.62       35.34      6.07 o 
  -6   4   8        6.28       12.59      4.94 o 
  -5   4   8       91.53       85.34      5.17 o 
  -4   4   8      142.21      143.44      5.30 o 
  -3   4   8      285.96      270.63      7.61 o 
  -2   4   8      988.58     1000.19     17.86 o 
  -1   4   8     2585.39     2579.65     20.76 o 
   0   4   8       67.60       53.34      5.36 o 
   1   4   8     2584.93     2603.96     17.66 o 
   2   4   8      991.81     1022.72     13.17 o 
   3   4   8      276.73      259.80     11.46 o 
   4   4   8      146.05      144.54      5.17 o 
   5   4   8       93.17       79.77      4.98 o 
   6   4   8        6.55       11.75      4.26 o 
   7   4   8       16.71       20.73      4.75 o 
   8   4   8      110.53      121.89     12.08 o 
  -7   5   8      107.16      108.44     11.87 o 
  -6   5   8       87.83       97.36      6.65 o 
  -5   5   8      221.60      226.30      6.68 o 
  -4   5   8      172.32      191.41      5.92 o 
  -3   5   8      345.42      339.59      8.92 o 
  -2   5   8      524.95      538.30     14.69 o 
  -1   5   8      156.73      163.30      5.67 o 
   0   5   8      401.79      393.70      8.18 o 
   1   5   8      165.96      167.92      5.79 o 
   2   5   8      515.48      509.10      8.79 o 
   3   5   8      349.30      326.45     12.62 o 
   4   5   8      176.72      179.77      5.63 o 
   5   5   8      226.53      205.11      6.39 o 
   6   5   8       86.55       87.15      5.45 o 
   7   5   8      106.12       95.60     14.03 o 
  -7   6   8        6.50       11.01      9.28 o 
  -6   6   8        8.59        1.35      8.04 o 
  -5   6   8      131.97      129.76      9.98 o 
  -4   6   8      394.86      389.89     10.45 o 
  -3   6   8      326.53      308.71      9.13 o 
  -2   6   8      936.60      933.55     19.94 o 
  -1   6   8      220.27      203.74      6.64 o 
   0   6   8       41.60       31.55      4.73 o 
   1   6   8      217.38      215.28      7.24 o 
   2   6   8      939.95      892.18     12.93 o 
   3   6   8      320.75      310.63     13.45 o 
   4   6   8      392.72      390.42     15.60 o 
   5   6   8      128.73      108.21     10.86 o 
   6   6   8        8.68       12.26      8.46 o 
   7   6   8        6.47        0.83      9.09 o 
  -7   7   8       98.53      123.12     12.57 o 
  -6   7   8       34.57       37.49      6.85 o 
  -5   7   8        1.68        1.30      5.71 o 
  -4   7   8       69.21       82.55     10.00 o 
  -3   7   8      113.43      118.67      7.38 o 
  -2   7   8      147.93      124.20     11.07 o 
  -1   7   8       63.49       54.07      5.38 o 
   0   7   8      325.92      311.51      8.57 o 
   1   7   8       60.81       55.85      6.04 o 
   2   7   8      140.02      136.12      7.24 o 
   3   7   8      112.40      116.10      6.72 o 
   4   7   8       69.76       73.92     10.25 o 
   5   7   8        2.25       10.26      8.74 o 
   6   7   8       35.39       31.19     10.19 o 
   7   7   8       96.34      101.80     12.67 o 
  -6   8   8       43.70       44.61      7.17 o 
  -5   8   8       20.64       15.08      6.04 o 
  -4   8   8       47.30       47.75      6.67 o 
  -3   8   8       59.98       62.55      6.72 o 
  -2   8   8      313.59      300.39     14.60 o 
  -1   8   8      526.31      553.51     17.49 o 
   0   8   8        5.02        1.44      4.92 o 
   1   8   8      524.28      554.39     11.71 o 
   2   8   8      320.33      319.25      9.71 o 
   3   8   8       56.54       55.95      6.04 o 
   4   8   8       49.05       45.98      9.59 o 
   5   8   8       20.69       24.84      9.54 o 
   6   8   8       43.20       41.76     10.31 o 
  -5   9   8       12.35       20.54     10.80 o 
  -4   9   8       22.14       34.88     11.01 o 
  -3   9   8       31.93       32.22     10.62 o 
  -2   9   8       35.08       17.35      8.74 o 
  -1   9   8      128.97      137.45     11.81 o 
   0   9   8        4.17       -2.33      5.15 o 
   1   9   8      125.36      119.13      7.35 o 
   2   9   8       35.80       16.90      5.52 o 
   3   9   8       33.73       30.08      9.03 o 
   4   9   8       22.58       13.10      8.49 o 
   5   9   8       13.30       17.05      9.59 o 
  -4  10   8       39.28       54.57     12.34 o 
  -3  10   8        1.80        1.90     10.18 o 
  -2  10   8       17.70       12.63      9.94 o 
  -1  10   8        6.66        8.14      9.30 o 
   0  10   8       11.29        7.17      7.73 o 
   1  10   8        6.78       -1.77      5.65 o 
   2  10   8       18.33        8.81      5.72 o 
   3  10   8        1.30       -5.79      8.23 o 
   4  10   8       39.25       42.13     10.12 o 
  -3  11   8       17.04       24.15     10.68 o 
  -2  11   8       74.32      118.22     12.85 o 
  -1  11   8        0.06        0.42      9.37 o 
   0  11   8       12.32        7.50      9.07 o 
   1  11   8        0.05       -8.83      8.83 o 
   2  11   8       74.66       59.04      9.86 o 
   3  11   8       16.85       20.78      8.68 o 
   0  12   8       79.10       99.49     11.43 o 
   1   0   9      141.74      146.52      4.95 o 
   2   0   9       43.89       39.86      3.85 o 
   3   0   9       95.28       88.51      4.69 o 
   4   0   9      169.60      174.11     11.52 o 
   5   0   9       48.30       38.13      3.94 o 
   6   0   9       22.49       12.35      5.19 o 
   7   0   9       32.12       36.08      5.74 o 
   8   0   9       35.18       40.63      9.70 o 
  -8   1   9        2.15        9.62      9.23 o 
  -7   1   9       82.97       80.38      8.51 o 
  -6   1   9       25.39       19.06      5.44 o 
  -5   1   9      445.24      462.23      8.19 o 
  -4   1   9      342.92      329.08     11.71 o 
  -3   1   9      370.92      389.97      6.22 o 
  -2   1   9      335.05      325.49      6.98 o 
  -1   1   9      162.41      193.64      7.86 o 
   0   1   9      321.68      318.59     11.12 o 
   1   1   9      180.12      191.04      6.79 o 
   2   1   9      344.09      331.71      7.97 o 
   3   1   9      368.18      388.83      5.98 o 
   4   1   9      337.05      339.01      7.39 o 
   5   1   9      453.64      457.47     10.15 o 
   6   1   9       24.80       20.97      6.41 o 
   7   1   9       83.31       77.93      5.83 o 
   8   1   9        2.18        9.57      5.31 o 
  -8   2   9       31.88       34.53      9.96 o 
  -7   2   9       16.19       19.43      6.01 o 
  -6   2   9       29.28       32.86      5.66 o 
  -5   2   9        4.59        2.31      4.97 o 
  -4   2   9      160.27      157.35      6.25 o 
  -3   2   9      118.18      149.90      7.71 o 
  -2   2   9      780.77      803.14     14.93 o 
  -1   2   9      757.58      732.08      9.86 o 
   0   2   9      967.90      973.67     10.91 o 
   1   2   9      750.91      751.39     21.03 o 
   2   2   9      780.85      770.06      9.53 o 
   3   2   9      126.56      137.73      3.58 o 
   4   2   9      157.79      155.54      4.74 o 
   5   2   9        3.82        3.89      4.48 o 
   6   2   9       28.54       34.47      4.52 o 
   7   2   9       16.90       15.93      4.58 o 
   8   2   9       30.94       44.50      7.21 o 
  -8   3   9       26.64       28.57     10.38 o 
  -7   3   9       98.48      100.50      7.51 o 
  -6   3   9       48.43       49.04      6.24 o 
  -5   3   9      313.97      316.97      9.24 o 
  -4   3   9      128.47      123.36      5.11 o 
  -3   3   9      529.58      534.03     13.36 o 
  -2   3   9      290.17      297.53     10.32 o 
  -1   3   9      173.03      173.16      8.13 o 
   0   3   9      235.48      236.94      6.17 o 
   1   3   9      164.56      165.70      4.92 o 
   2   3   9      289.28      288.26      4.44 o 
   3   3   9      537.44      517.24      5.89 o 
   4   3   9      132.19      121.49     12.33 o 
   5   3   9      317.59      312.85      8.32 o 
   6   3   9       46.56       51.56      4.22 o 
   7   3   9       96.25       98.93      6.43 o 
   8   3   9       25.53       37.58      9.47 o 
  -7   4   9        3.41       14.98      5.96 o 
  -6   4   9       47.46       47.78      5.73 o 
  -5   4   9      189.01      188.26      6.39 o 
  -4   4   9      569.76      580.23      8.93 o 
  -3   4   9      155.77      152.05      9.19 o 
  -2   4   9      598.63      636.00     15.20 o 
  -1   4   9       86.99       97.35      4.84 o 
   0   4   9       58.54       51.70      4.08 o 
   1   4   9       84.90       87.14      4.82 o 
   2   4   9      608.28      610.27      7.61 o 
   3   4   9      147.27      142.33      5.62 o 
   4   4   9      579.65      566.31     13.44 o 
   5   4   9      189.45      187.45      6.26 o 
   6   4   9       47.19       51.95      6.50 o 
   7   4   9        3.50        9.01      9.00 o 
  -7   5   9       31.77       52.54      6.17 o 
  -6   5   9      131.44      148.24      7.64 o 
  -5   5   9       70.10       64.12      5.00 o 
  -4   5   9      190.05      183.72      7.49 o 
  -3   5   9      174.55      173.75     10.52 o 
  -2   5   9      100.03      101.38      9.26 o 
  -1   5   9      695.59      684.84     10.29 o 
   0   5   9      345.87      339.55      7.98 o 
   1   5   9      689.57      673.88     21.96 o 
   2   5   9      101.51       97.65      5.25 o 
   3   5   9      167.10      162.88     10.62 o 
   4   5   9      186.13      184.02      7.77 o 
   5   5   9       70.87       51.78      6.06 o 
   6   5   9      130.72      137.12      6.65 o 
   7   5   9       30.82       45.73      5.23 o 
  -7   6   9        3.35        2.27      9.23 o 
  -6   6   9       20.04       19.27      9.10 o 
  -5   6   9       34.07       52.02      6.59 o 
  -4   6   9       46.25       45.23      6.38 o 
  -3   6   9      174.45      172.94     12.95 o 
  -2   6   9     1381.27     1403.68     24.31 o 
  -1   6   9       89.74       84.01     10.53 o 
   0   6   9      512.90      529.38     10.28 o 
   1   6   9       92.77       93.19      4.70 o 
   2   6   9     1369.49     1373.06     23.59 o 
   3   6   9      175.45      175.85     11.16 o 
   4   6   9       46.93       38.57      9.43 o 
   5   6   9       35.72       30.59      9.48 o 
   6   6   9       19.60       21.55      8.51 o 
   7   6   9        3.33       -9.28      9.28 o 
  -6   7   9       31.90       24.65      6.54 o 
  -5   7   9       35.93       34.69      6.60 o 
  -4   7   9       81.88       77.65      7.75 o 
  -3   7   9       31.23       40.14      7.11 o 
  -2   7   9      271.96      285.11     13.63 o 
  -1   7   9      132.60      146.05     11.02 o 
   0   7   9        0.03       -0.53      4.73 o 
   1   7   9      129.50      128.96      7.11 o 
   2   7   9      275.85      266.16      8.84 o 
   3   7   9       32.78       37.37      7.40 o 
   4   7   9       82.31       86.16     10.75 o 
   5   7   9       36.27       33.20     10.62 o 
   6   7   9       31.06       21.50      9.20 o 
  -6   8   9       34.06       36.19      6.83 o 
  -5   8   9        0.39       -6.06      6.06 o 
  -4   8   9       33.22       29.17      6.56 o 
  -3   8   9       25.63       42.07      6.64 o 
  -2   8   9       29.68       27.37      9.76 o 
  -1   8   9      110.75      121.23     11.42 o 
   0   8   9        7.61       13.60      5.25 o 
   1   8   9      109.94      113.73      7.27 o 
   2   8   9       28.53       34.20      5.98 o 
   3   8   9       26.75       32.69      5.76 o 
   4   8   9       32.16       36.65      9.92 o 
   6   8   9       33.72       41.65     10.68 o 
  -5   9   9       13.64        7.98      5.82 o 
  -4   9   9        9.46       10.62      6.64 o 
  -3   9   9       45.92       30.10     10.47 o 
  -2   9   9      107.57      111.21     12.01 o 
  -1   9   9        5.39        1.63      8.90 o 
   0   9   9      102.56      104.67      6.83 o 
   1   9   9        5.88        1.87      5.30 o 
   2   9   9      105.22       99.93      7.19 o 
   3   9   9       44.56       59.21      9.79 o 
   4   9   9       10.14       17.87      8.54 o 
   5   9   9       13.74       21.78     10.95 o 
  -4  10   9        1.65       10.24     10.99 o 
  -3  10   9       18.20       33.83     11.34 o 
  -2  10   9       37.58       32.19     10.49 o 
  -1  10   9      285.31      257.31     15.11 o 
   0  10   9       24.61       16.53      8.60 o 
   1  10   9      282.06      294.68     21.94 o 
   2  10   9       38.95       32.10      6.02 o 
   3  10   9       18.64       31.11      9.11 o 
   4  10   9        2.03        4.92      8.63 o 
  -3  11   9        2.43       23.65     11.60 o 
  -2  11   9        0.55        3.44      9.78 o 
  -1  11   9       48.46       52.13     10.27 o 
   0  11   9       33.76       19.69      9.89 o 
   1  11   9       48.13       39.55      7.18 o 
   2  11   9        0.59        6.61      7.61 o 
   3  11   9        2.38       -0.13      7.58 o 
   0   0  10      448.66      435.96     10.92 o 
   1   0  10      752.16      774.52     10.20 o 
   2   0  10       86.01       70.78      4.33 o 
   3   0  10       39.71       29.23      4.07 o 
   4   0  10      278.30      276.29      7.41 o 
   5   0  10      100.04       87.42      4.84 o 
   6   0  10        2.86        1.42      4.99 o 
   7   0  10        9.03        7.08      5.27 o 
   8   0  10        1.12        0.91      5.95 o 
  -8   1  10       82.48       88.61     11.70 o 
  -7   1  10        9.80        6.34      5.32 o 
  -6   1  10      185.83      189.36     13.56 o 
  -5   1  10      412.65      410.30     10.05 o 
  -4   1  10      327.34      327.76      8.19 o 
  -3   1  10      255.88      248.15      9.42 o 
  -2   1  10      129.78      160.41      5.81 o 
  -1   1  10      270.01      264.64      6.66 o 
   0   1  10      101.32      108.13      6.85 o 
   1   1  10      274.42      261.15      6.38 o 
   2   1  10      126.11      154.00      5.44 o 
   3   1  10      242.52      254.14      5.34 o 
   4   1  10      332.11      310.71      7.44 o 
   5   1  10      403.02      418.82     10.10 o 
   6   1  10      184.11      177.76      8.01 o 
   7   1  10       10.59       11.67      5.77 o 
   8   1  10       81.63       96.01      9.22 o 
  -8   2  10       68.85       91.09     12.19 o 
  -7   2  10       19.20       17.10      5.91 o 
  -6   2  10       19.39       19.68      5.39 o 
  -5   2  10      148.56      159.13     13.19 o 
  -4   2  10      334.23      345.28      8.50 o 
  -3   2  10      260.39      282.45      7.22 o 
  -2   2  10     2265.96     2359.67     25.86 o 
  -1   2  10       26.82       16.89      3.75 o 
   0   2  10     2452.87     2455.05     24.90 o 
   1   2  10       30.62       22.24      3.65 o 
   2   2  10     2276.11     2285.60     16.81 o 
   3   2  10      271.79      276.78      5.39 o 
   4   2  10      342.54      329.38      7.54 o 
   5   2  10      147.45      155.01      7.09 o 
   6   2  10       19.87       24.59      5.28 o 
   7   2  10       18.70       14.30      5.80 o 
   8   2  10       69.96       89.17      7.98 o 
  -8   3  10        9.91       29.92      6.17 o 
  -7   3  10       53.46       70.90      6.99 o 
  -6   3  10       42.04       42.23      5.80 o 
  -5   3  10       41.62       39.02      5.83 o 
  -4   3  10      519.95      509.64     10.39 o 
  -3   3  10      139.21      158.53      8.89 o 
  -2   3  10     1235.78     1215.98     17.10 o 
  -1   3  10      186.62      169.47      8.53 o 
   0   3  10      370.71      346.72      7.63 o 
   1   3  10      190.40      183.55      9.11 o 
   2   3  10     1221.70     1201.35     18.30 o 
   3   3  10      138.46      150.69      4.22 o 
   4   3  10      521.49      492.98      9.74 o 
   5   3  10       43.28       38.13      4.43 o 
   6   3  10       44.35       42.70     11.73 o 
   7   3  10       55.61       65.03      9.63 o 
   8   3  10        9.78       24.06      8.80 o 
  -7   4  10       29.02       38.42      7.09 o 
  -6   4  10       12.80       13.84      5.10 o 
  -5   4  10       45.19       39.50      5.46 o 
  -4   4  10       84.58       77.77     12.74 o 
  -3   4  10       67.08       60.87      8.11 o 
  -2   4  10      171.88      173.95     10.27 o 
   0   4  10        3.98        3.16      3.31 o 
   1   4  10      116.88      129.13      5.51 o 
   2   4  10      175.75      185.76      4.98 o 
   3   4  10       70.91       58.56      4.78 o 
   4   4  10       86.08       67.05      9.14 o 
   5   4  10       42.33       39.67      5.98 o 
   6   4  10       12.73        6.00      5.26 o 
   7   4  10       29.29       33.37      5.21 o 
  -7   5  10      101.81      121.82      7.28 o 
  -6   5  10       15.35       12.58      5.91 o 
  -5   5  10      135.74      146.96      6.08 o 
  -4   5  10      275.78      288.62      9.91 o 
  -3   5  10      496.29      534.02     16.03 o 
  -2   5  10      390.91      395.41     14.23 o 
  -1   5  10       87.54       82.14      9.58 o 
   0   5  10       30.56       36.57      4.18 o 
   1   5  10       90.75       80.69      5.19 o 
   2   5  10      390.79      375.20      8.58 o 
   3   5  10      500.08      502.33     16.19 o 
   4   5  10      281.82      280.52      9.06 o 
   5   5  10      139.67      137.26      7.36 o 
   6   5  10       15.05        1.61      5.41 o 
   7   5  10      100.03      120.01     22.50 o 
  -7   6  10        0.94        6.95     10.22 o 
  -6   6  10        9.36        2.53      7.09 o 
  -5   6  10       33.39       29.78      6.57 o 
  -4   6  10       39.99       46.88      7.91 o 
  -3   6  10      281.63      306.89     13.79 o 
  -2   6  10       53.87       62.71      9.52 o 
  -1   6  10      718.34      700.65     20.53 o 
   0   6  10       32.74       19.82      4.97 o 
   1   6  10      695.83      701.96     13.38 o 
   2   6  10       55.98       44.41      8.75 o 
   3   6  10      275.29      273.22     13.49 o 
   4   6  10       40.50       39.74      9.63 o 
   5   6  10       33.60       24.97      9.46 o 
   6   6  10        9.31        3.03      9.03 o 
   7   6  10        1.01       -9.18      9.18 o 
  -6   7  10        3.42       -3.22      9.01 o 
  -5   7  10      153.69      172.07      8.92 o 
  -4   7  10       28.31       22.02      7.11 o 
  -3   7  10      223.52      204.23      8.90 o 
  -2   7  10      121.79      115.15     10.80 o 
  -1   7  10      285.10      304.43     13.95 o 
   0   7  10      138.68      122.43      6.93 o 
   1   7  10      289.34      276.15      9.44 o 
   2   7  10      126.17      107.14      7.31 o 
   3   7  10      225.57      206.79      8.46 o 
   4   7  10       26.91       23.34      8.62 o 
   5   7  10      152.54      144.92     12.64 o 
   6   7  10        3.58       -9.45      9.45 o 
  -5   8  10       33.84       49.69      9.28 o 
  -4   8  10       25.35       26.12      6.59 o 
  -3   8  10       49.88       53.22      6.96 o 
  -2   8  10      121.46      109.33     11.38 o 
  -1   8  10       70.62       79.42     10.59 o 
   0   8  10       26.18       28.06      5.64 o 
   1   8  10       70.25       59.39      6.62 o 
   2   8  10      117.32      112.26      8.23 o 
   3   8  10       49.22       42.76      6.12 o 
   4   8  10       26.20       16.29      9.31 o 
   5   8  10       34.56       36.84     10.67 o 
  -5   9  10       51.00       35.74     10.03 o 
  -4   9  10       83.06       89.81      8.08 o 
  -3   9  10       17.79       14.65      6.40 o 
  -2   9  10      125.12      105.77     11.45 o 
  -1   9  10       75.18       60.93     10.26 o 
   0   9  10        0.13        4.44      5.13 o 
   1   9  10       75.30       81.96      6.96 o 
   2   9  10      121.26      130.37      7.85 o 
   3   9  10       17.74       14.09      8.41 o 
   4   9  10       83.69       90.96     11.51 o 
   5   9  10       51.78       53.81     11.23 o 
  -4  10  10       35.86       51.59     12.24 o 
  -3  10  10        9.33       18.27     10.97 o 
  -2  10  10      129.73      144.57     12.85 o 
  -1  10  10       80.12       75.88     11.48 o 
   0  10  10       50.80       53.65      9.89 o 
   1  10  10       82.72       94.43      7.34 o 
   2  10  10      127.85      147.37     15.50 o 
   3  10  10        9.53       18.60      8.46 o 
   4  10  10       36.69       28.97      8.84 o 
  -2  11  10       19.24       33.02     11.08 o 
  -1  11  10       92.01       60.73     11.31 o 
   0  11  10        0.03       -8.82      8.82 o 
   1  11  10       90.92       61.12     10.34 o 
   2  11  10       19.13       33.12      9.02 o 
   1   0  11      264.03      234.80      6.63 o 
   2   0  11      202.20      200.52      6.30 o 
   3   0  11      206.76      225.61      6.70 o 
   4   0  11        0.28        1.29      4.02 o 
   5   0  11      171.12      163.43      5.79 o 
   6   0  11        7.79       -0.50      5.41 o 
   7   0  11        0.00        1.87      6.06 o 
   8   0  11        0.98        8.08      7.59 o 
  -8   1  11       33.72       46.77      7.15 o 
  -7   1  11       51.22       63.80      9.50 o 
  -6   1  11      100.65       97.76      7.02 o 
  -5   1  11      314.13      307.02      7.33 o 
  -4   1  11       71.84       70.85      6.65 o 
  -3   1  11      255.96      264.90     10.20 o 
  -2   1  11      242.30      257.32      7.03 o 
  -1   1  11     1919.57     1955.24     19.89 o 
   0   1  11        0.02        0.12      3.59 o 
   1   1  11     1938.44     1968.38     29.77 o 
   2   1  11      244.28      260.13      6.87 o 
   3   1  11      258.70      258.80      5.61 o 
   4   1  11       75.18       68.81      4.91 o 
   5   1  11      317.90      301.38      9.04 o 
   6   1  11      100.16      111.33     10.43 o 
   7   1  11       52.63       51.37      6.83 o 
   8   1  11       34.46       41.60      6.82 o 
  -7   2  11        0.06       -0.74      5.50 o 
  -6   2  11       18.73       16.29      7.03 o 
  -5   2  11      276.22      290.21      7.29 o 
  -4   2  11      410.96      421.17      7.69 o 
  -3   2  11      744.42      698.13     10.86 o 
  -2   2  11      183.61      175.46      8.99 o 
  -1   2  11      746.45      715.85     10.76 o 
   0   2  11      284.18      310.18      7.52 o 
   1   2  11      739.12      748.58     10.59 o 
   2   2  11      175.12      171.02      5.87 o 
   3   2  11      758.13      721.51      9.81 o 
   4   2  11      414.00      409.89      8.52 o 
   5   2  11      282.53      259.44      8.53 o 
   6   2  11       17.29       14.85      5.26 o 
   7   2  11        0.04       -2.35      5.68 o 
  -7   3  11       77.69       96.25      7.41 o 
  -6   3  11       84.52       80.55      6.75 o 
  -5   3  11       35.45       43.85      5.75 o 
  -4   3  11      171.10      179.25      8.54 o 
  -3   3  11       84.69       90.23      6.28 o 
  -2   3  11       99.80       86.96      7.77 o 
  -1   3  11       46.56       45.02      6.49 o 
   0   3  11       54.68       60.39      4.62 o 
   1   3  11       49.01       50.09      4.34 o 
   2   3  11       93.84       86.50      4.82 o 
   3   3  11       86.45       90.86      3.91 o 
   4   3  11      176.87      181.34     11.21 o 
   5   3  11       40.01       48.29      8.37 o 
   6   3  11       86.29       79.77      9.40 o 
   7   3  11       77.57       87.87     11.13 o 
  -7   4  11       14.99       19.48      5.66 o 
  -6   4  11       34.30       26.65      5.55 o 
  -5   4  11       85.11       74.21      6.25 o 
  -4   4  11       73.97       71.95      6.70 o 
  -3   4  11      182.50      175.13     10.86 o 
  -2   4  11      149.30      135.22     10.04 o 
  -1   4  11      421.36      428.89     13.13 o 
   0   4  11       68.53       65.05      6.73 o 
   1   4  11      418.21      405.28      7.10 o 
   2   4  11      144.42      140.06      4.79 o 
   3   4  11      182.91      172.48      6.57 o 
   4   4  11       73.35       75.07      9.85 o 
   5   4  11       84.44       81.27      6.69 o 
   6   4  11       34.33       29.19      5.76 o 
   7   4  11       15.15       14.60      8.18 o 
  -7   5  11        7.74       21.94      6.67 o 
  -6   5  11      118.22      105.74      6.94 o 
  -5   5  11       39.50       34.77      4.35 o 
  -4   5  11      244.01      253.89      7.06 o 
  -3   5  11      164.15      170.90     11.42 o 
  -2   5  11      396.88      395.64     14.69 o 
  -1   5  11      217.16      216.53     11.52 o 
   0   5  11       18.87       14.42      4.95 o 
   1   5  11      220.45      216.15     16.22 o 
   2   5  11      395.27      382.76      8.97 o 
   3   5  11      167.95      153.93     10.62 o 
   4   5  11      246.49      236.02     13.30 o 
   5   5  11       39.35       30.51      5.93 o 
   6   5  11      114.98      105.84      7.50 o 
   7   5  11        8.16        9.07     10.03 o 
  -6   6  11        3.89       -6.57      9.33 o 
  -5   6  11      186.34      198.73      9.23 o 
  -4   6  11       49.80       60.18      6.85 o 
  -3   6  11        0.92       -3.28      7.66 o 
  -2   6  11      483.02      515.14     16.85 o 
  -1   6  11      224.05      209.06      7.63 o 
   0   6  11      430.01      429.45     14.11 o 
   1   6  11      227.20      215.17      7.44 o 
   2   6  11      468.85      464.27     15.88 o 
   3   6  11        0.55       -2.58      7.78 o 
   4   6  11       48.55       50.71      9.58 o 
   5   6  11      185.66      177.01     12.82 o 
   6   6  11        3.81       -4.91      8.69 o 
  -6   7  11       48.42       34.96     10.18 o 
  -5   7  11       13.37       11.51      6.39 o 
  -4   7  11       27.87       30.81      6.92 o 
  -3   7  11       60.08       52.43     10.03 o 
  -2   7  11       61.32       52.40      9.94 o 
  -1   7  11      170.16      162.30     12.05 o 
   0   7  11      142.23      142.86     12.90 o 
   1   7  11      168.77      152.54      9.34 o 
   2   7  11       64.83       61.26     10.99 o 
   3   7  11       58.81       42.24      8.89 o 
   4   7  11       26.06       18.50      8.84 o 
   5   7  11       13.27       11.27      8.77 o 
   6   7  11       47.89       46.01     10.54 o 
  -5   8  11        4.83        9.73      6.77 o 
  -4   8  11       40.37       43.50      7.32 o 
  -3   8  11      117.88      109.25      8.03 o 
  -2   8  11       93.65       99.67     11.32 o 
  -1   8  11      159.43      169.45     12.45 o 
   0   8  11       32.35       35.77      9.28 o 
   1   8  11      156.01      151.41      6.05 o 
   2   8  11       92.70       98.28      7.42 o 
   3   8  11      119.26      117.44      7.64 o 
   4   8  11       40.32       48.84     10.08 o 
   5   8  11        4.78       -5.06      9.59 o 
  -4   9  11       16.13       11.03      6.98 o 
  -3   9  11       55.93       67.54      8.83 o 
  -2   9  11       10.26       -2.47      9.97 o 
  -1   9  11        1.46       -6.75      9.13 o 
   0   9  11      126.69      141.15     12.41 o 
   1   9  11        1.63        2.08      5.56 o 
   2   9  11        8.92       17.97      6.08 o 
   3   9  11       55.45       56.13      6.90 o 
   4   9  11       15.58       12.16      9.13 o 
  -3  10  11       57.48       63.73     11.75 o 
  -2  10  11       78.12       71.13     11.41 o 
  -1  10  11       28.09       25.22      9.72 o 
   0  10  11       23.15       11.01      8.79 o 
   1  10  11       27.95       47.46      6.23 o 
   2  10  11       78.66       75.42      7.36 o 
   3  10  11       58.72       67.87     10.63 o 
  -1  11  11       14.80       14.07     10.23 o 
   0  11  11       12.72       -9.13      9.53 o 
   1  11  11       15.35       -3.61      8.92 o 
   0   0  12     1885.92     1872.60     23.72 o 
   1   0  12       48.63       60.64      4.86 o 
   2   0  12      215.20      191.96      9.29 o 
   3   0  12       17.86       15.46      4.20 o 
   4   0  12        8.46       10.55      4.28 o 
   5   0  12      148.20      138.92      5.51 o 
   6   0  12       35.78       31.40      5.95 o 
   7   0  12       25.09       24.52      6.36 o 
  -7   1  12       20.03       20.81     11.80 o 
  -6   1  12      137.21      138.83      7.82 o 
  -5   1  12       29.52       33.33      4.30 o 
  -4   1  12      217.49      212.70     11.51 o 
  -3   1  12      169.10      175.63      9.45 o 
  -2   1  12      483.15      464.53      9.46 o 
  -1   1  12      225.58      220.61      7.01 o 
   0   1  12      202.84      186.68      6.52 o 
   1   1  12      220.34      226.47      6.81 o 
   2   1  12      487.63      489.08     17.74 o 
   3   1  12      168.58      157.22      5.69 o 
   4   1  12      219.18      202.61     14.49 o 
   5   1  12       29.32       30.32      5.66 o 
   6   1  12      139.02      125.84     10.05 o 
   7   1  12       20.23       23.54     12.51 o 
  -7   2  12       45.19       36.79      6.66 o 
  -6   2  12       80.47       71.12      5.08 o 
  -5   2  12      457.19      492.11      9.17 o 
  -4   2  12      315.79      310.38      9.01 o 
  -3   2  12      172.66      175.80      6.75 o 
  -2   2  12        4.52       -0.39      5.64 o 
  -1   2  12       79.59       73.23      5.26 o 
   0   2  12      155.94      155.96      6.19 o 
   1   2  12       78.77       82.35      9.62 o 
   2   2  12        4.86        1.28      3.60 o 
   3   2  12      179.54      186.03      5.29 o 
   4   2  12      318.46      294.96      7.74 o 
   5   2  12      466.78      471.45     10.94 o 
   6   2  12       82.95       72.34      6.87 o 
   7   2  12       45.01       39.42      6.58 o 
  -7   3  12       27.71       30.09      6.29 o 
  -6   3  12       24.57       30.29      8.29 o 
  -5   3  12        7.26       12.57      4.28 o 
  -4   3  12      145.86      159.23      6.06 o 
  -3   3  12       40.55       48.77      5.34 o 
  -2   3  12      111.33      114.62      8.69 o 
  -1   3  12      574.49      557.57     14.74 o 
   0   3  12      123.90      120.58      5.76 o 
   1   3  12      574.24      580.73     15.22 o 
   2   3  12      114.88      111.47      5.49 o 
   3   3  12       44.91       48.83      4.49 o 
   5   3  12        6.69        9.58      7.25 o 
   6   3  12       25.09       13.89      7.51 o 
   7   3  12       28.57       31.00      9.36 o 
  -7   4  12        2.21        6.69      5.48 o 
  -6   4  12        1.77       -5.96      5.96 o 
  -5   4  12       16.25       19.74      5.11 o 
  -4   4  12       84.53       84.44      6.93 o 
  -3   4  12      210.78      222.27      8.34 o 
  -2   4  12      255.72      266.67      8.53 o 
  -1   4  12      525.48      522.12     14.70 o 
   0   4  12      299.45      309.71     11.80 o 
   1   4  12      516.42      515.62     10.19 o 
   2   4  12      261.40      266.44      6.30 o 
   3   4  12      218.67      220.61      7.52 o 
   4   4  12       84.75       76.11      9.78 o 
   5   4  12       16.37       21.25      5.87 o 
   6   4  12        1.96       -1.30      7.41 o 
   7   4  12        2.02        7.24      7.57 o 
  -6   5  12        2.11       -4.98      4.98 o 
  -5   5  12        4.71        6.12      6.40 o 
  -4   5  12       85.35       81.97      8.77 o 
  -3   5  12       13.75       22.36      8.52 o 
  -2   5  12       36.10       33.06      8.84 o 
  -1   5  12      118.23      103.20      6.70 o 
   0   5  12      200.07      187.16     10.33 o 
   1   5  12      119.58       99.55      6.05 o 
   2   5  12       30.94       28.69      7.34 o 
   3   5  12       13.45        2.11      7.87 o 
   4   5  12       82.61       77.74     10.03 o 
   5   5  12        3.90        0.89      5.38 o 
   6   5  12        1.98       -9.13      9.13 o 
  -6   6  12       57.05       54.14     10.55 o 
  -5   6  12      108.54      104.90      8.06 o 
  -4   6  12       82.69       81.86      7.42 o 
  -3   6  12      159.89      156.19     12.12 o 
  -2   6  12       53.49       53.44      9.77 o 
  -1   6  12       33.25       25.51      9.15 o 
   0   6  12      181.72      184.34     11.25 o 
   1   6  12       32.90       35.59      6.72 o 
   2   6  12       53.07       46.29      8.48 o 
   3   6  12      160.17      156.51     11.37 o 
   4   6  12       79.22       69.14     10.25 o 
   5   6  12      107.28      101.78     11.67 o 
   6   6  12       55.14       47.34     10.63 o 
  -6   7  12       36.78       36.33     10.59 o 
  -5   7  12       78.34       92.70      8.14 o 
  -4   7  12      187.62      192.24      9.56 o 
  -3   7  12       48.08       39.37     10.25 o 
  -2   7  12      114.59      121.91     11.47 o 
  -1   7  12        4.03        8.67      8.82 o 
   0   7  12      104.29      102.97      7.01 o 
   1   7  12        3.97        0.30      3.87 o 
   2   7  12      110.37      107.55     12.88 o 
   3   7  12       47.78       30.67      8.64 o 
   4   7  12      193.30      198.89     13.41 o 
   5   7  12       77.35       77.00     11.28 o 
   6   7  12       36.15       15.07     10.14 o 
  -5   8  12       64.67       75.08      8.75 o 
  -4   8  12        6.12        4.44      7.56 o 
  -3   8  12       92.99       83.43     11.60 o 
  -2   8  12       56.76       53.15     10.55 o 
  -1   8  12      162.76      183.76     13.28 o 
   0   8  12       87.79       85.28      8.23 o 
   1   8  12      164.14      162.09      8.35 o 
   2   8  12       56.56       51.13      6.60 o 
   3   8  12       89.76       76.85      6.92 o 
   4   8  12        5.65       -0.70      7.89 o 
   5   8  12       64.84       42.54     11.18 o 
  -4   9  12        2.16        2.45      7.09 o 
  -3   9  12       29.83       27.43      7.40 o 
  -2   9  12       43.40       23.24      9.61 o 
  -1   9  12       14.25       16.69      9.32 o 
   0   9  12        9.19       24.93      9.63 o 
   1   9  12       15.57       11.99      7.48 o 
   2   9  12       43.19       31.96      8.54 o 
   3   9  12       28.80       21.56      6.11 o 
   4   9  12        2.11       -0.72      8.74 o 
  -3  10  12       45.21       48.81     11.81 o 
  -2  10  12       40.88       40.26     10.58 o 
  -1  10  12        4.43       -2.43      9.64 o 
   0  10  12       14.55       17.95      9.79 o 
   1  10  12        4.43        3.46      8.59 o 
   2  10  12       39.93       59.06      6.94 o 
   3  10  12       45.36       45.27      9.71 o 
   1   0  13     1282.00     1282.60     19.58 o 
   2   0  13      264.63      236.51      7.51 o 
   3   0  13      478.40      495.84     10.14 o 
   4   0  13      289.05      277.40      8.41 o 
   5   0  13       18.03       17.92      4.67 o 
   6   0  13      125.47      121.80      7.50 o 
   7   0  13       59.84       76.68     13.89 o 
  -7   1  13       32.19       31.27      7.84 o 
  -6   1  13       40.22       39.64      6.35 o 
  -5   1  13       22.03       20.28      4.88 o 
  -4   1  13       75.01       75.91      5.91 o 
  -3   1  13       87.99       84.81      8.21 o 
  -2   1  13       84.17       87.11      5.74 o 
  -1   1  13      417.97      411.54      9.14 o 
   0   1  13       46.99       44.79      4.78 o 
   1   1  13      407.20      418.53      9.19 o 
   2   1  13       82.79       90.91      5.57 o 
   3   1  13       88.55       83.82      5.60 o 
   4   1  13       77.60       82.91      5.59 o 
   5   1  13       21.88       16.04      7.53 o 
   6   1  13       39.05       42.93      6.48 o 
   7   1  13       33.18       35.95     16.17 o 
  -7   2  13       31.04       26.96      6.18 o 
  -6   2  13      121.74      120.38      5.88 o 
  -5   2  13       23.10       23.25      5.22 o 
  -4   2  13       21.58       19.84      5.21 o 
  -3   2  13      208.02      198.45      9.55 o 
  -2   2  13      217.10      222.14     10.50 o 
  -1   2  13        8.31        4.91      4.36 o 
   0   2  13       27.36       28.78      4.76 o 
   1   2  13        8.63        9.31      4.20 o 
   2   2  13      219.72      208.40      7.61 o 
   3   2  13      208.20      209.04      7.24 o 
   4   2  13       21.98       23.93      4.37 o 
   5   2  13       22.96       30.82      7.59 o 
   6   2  13      123.22      120.12      7.50 o 
   7   2  13       32.30       18.98      8.19 o 
  -7   3  13       17.28       20.13      5.91 o 
  -6   3  13       52.54       49.21      4.90 o 
  -5   3  13       11.08       14.20      4.18 o 
  -4   3  13      130.81      142.03      6.18 o 
  -3   3  13      242.84      237.13      8.39 o 
  -2   3  13      140.65      123.22      9.42 o 
  -1   3  13     1232.57     1245.37     22.08 o 
   0   3  13        0.08       -0.42      4.32 o 
   1   3  13     1237.30     1270.70     15.06 o 
   2   3  13      136.00      128.01      6.09 o 
   3   3  13      237.94      242.94      7.41 o 
   5   3  13       10.60       18.66      7.96 o 
   6   3  13       52.74       49.66      8.94 o 
   7   3  13       17.44        8.41      7.81 o 
  -7   4  13        8.30        8.72      5.87 o 
  -6   4  13        8.73        5.72      7.09 o 
  -5   4  13      154.11      157.57      6.38 o 
  -4   4  13      275.34      307.20     12.65 o 
  -3   4  13      475.10      469.04     11.11 o 
  -2   4  13       78.14       68.81      6.41 o 
  -1   4  13      271.31      270.84     11.85 o 
   0   4  13      290.44      282.18     11.74 o 
   1   4  13      278.25      254.01     12.17 o 
   2   4  13       72.87       58.42      5.22 o 
   3   4  13      473.71      458.11     13.61 o 
   5   4  13      153.88      162.67     11.29 o 
   6   4  13        8.76        5.75      7.64 o 
   7   4  13        8.29       -8.14      8.14 o 
  -6   5  13       68.12       58.27      8.32 o 
  -5   5  13       72.55       83.85      6.65 o 
  -4   5  13        0.39        0.85      6.22 o 
  -3   5  13       92.10      101.31      8.26 o 
  -2   5  13      130.35      125.34      7.40 o 
  -1   5  13      301.32      270.53      8.96 o 
   0   5  13      340.51      334.20     13.18 o 
   1   5  13      297.48      282.36     11.81 o 
   2   5  13      133.00      127.45     10.67 o 
   3   5  13       90.82       89.33      9.99 o 
   4   5  13        0.57       -8.00      8.00 o 
   5   5  13       72.19       66.39      6.77 o 
   6   5  13       68.70       67.59      9.65 o 
  -6   6  13        2.52       -0.85      8.92 o 
  -5   6  13       80.85       82.07      7.76 o 
  -4   6  13       35.15       37.41      6.84 o 
  -3   6  13       23.05       24.46      9.36 o 
  -2   6  13       39.61       50.11      9.80 o 
  -1   6  13       10.01        9.30      6.75 o 
   0   6  13       59.58       42.27      4.54 o 
   1   6  13       10.16        4.09      4.42 o 
   2   6  13       39.21       27.36      7.99 o 
   3   6  13       23.22       13.84      7.99 o 
   4   6  13       34.64       19.70      8.48 o 
   5   6  13       82.87       81.91     11.51 o 
   6   6  13        2.74        1.00      8.71 o 
  -5   7  13       21.60       21.51      6.84 o 
  -4   7  13       55.80       70.12     11.29 o 
  -3   7  13      240.02      292.40     15.21 o 
  -2   7  13       18.48       13.36      9.65 o 
  -1   7  13       95.00      102.81      7.39 o 
   0   7  13       31.48       26.02      4.19 o 
   1   7  13       91.26       93.59      5.39 o 
   2   7  13       20.16       11.26      5.71 o 
   3   7  13      235.30      235.78     14.04 o 
   4   7  13       55.08       53.15      9.79 o 
   5   7  13       21.20        7.48      8.74 o 
  -4   8  13       35.08       35.78      7.48 o 
  -3   8  13      108.75      122.20     12.92 o 
  -2   8  13       18.90       29.42     10.61 o 
  -1   8  13       30.89       37.02     10.28 o 
   0   8  13      117.00      138.48     10.13 o 
   1   8  13       31.66       25.07      5.98 o 
   2   8  13       19.80       15.12      5.81 o 
   3   8  13      111.08      108.75      7.78 o 
   4   8  13       34.07       23.49      9.83 o 
  -4   9  13      127.56      143.68      9.95 o 
  -3   9  13       12.70       18.58     10.65 o 
  -2   9  13       27.09       28.09     10.16 o 
  -1   9  13        8.79       11.80      9.61 o 
   0   9  13       22.15       29.22      7.48 o 
   1   9  13        7.53       17.96      8.68 o 
   2   9  13       27.85       15.51      7.33 o 
   3   9  13       12.71        6.16      7.73 o 
   4   9  13      129.05      110.20     12.16 o 
  -2  10  13        2.53      -10.15     11.17 o 
  -1  10  13        9.69        1.03      9.61 o 
   0  10  13       17.18        9.08      9.02 o 
   1  10  13       10.03        5.90      5.81 o 
   2  10  13        2.62       -8.27      8.27 o 
   0   0  14        0.23       -0.57      5.91 o 
   1   0  14        0.92        6.70      4.59 o 
   2   0  14        0.37       -2.08      4.31 o 
   3   0  14      479.89      463.36     10.30 o 
   4   0  14      118.72      123.31      7.27 o 
   5   0  14       19.88       24.92      5.16 o 
   6   0  14       47.65       34.89      6.06 o 
   7   0  14      170.92      183.85      9.48 o 
  -7   1  14        9.09        0.37     13.00 o 
  -6   1  14       46.08       36.25      6.29 o 
  -5   1  14       74.56       84.89      6.26 o 
  -4   1  14       14.62       15.11      5.03 o 
  -3   1  14      330.58      342.87     13.12 o 
  -2   1  14       22.05       20.43      4.96 o 
  -1   1  14      465.61      463.84     10.10 o 
   0   1  14       80.31       88.46      5.96 o 
   1   1  14      458.88      455.72      9.91 o 
   2   1  14       20.76       20.00      4.62 o 
   3   1  14      328.24      322.34      8.80 o 
   4   1  14       14.89       10.19      4.56 o 
   5   1  14       75.75       78.49      8.99 o 
   6   1  14       45.01       45.03      6.33 o 
   7   1  14        9.32       -0.95     13.83 o 
  -7   2  14       21.38        0.42      7.52 o 
  -6   2  14       35.47       26.27      4.83 o 
  -5   2  14        3.90       -0.17      5.87 o 
  -4   2  14       89.63       92.88      6.75 o 
  -3   2  14       74.00       59.89      8.12 o 
  -2   2  14      209.60      223.55     11.03 o 
  -1   2  14       93.49       79.03      6.04 o 
   0   2  14      104.76      104.50      6.14 o 
   1   2  14       90.00       87.96     14.50 o 
   2   2  14      214.72      203.57      7.28 o 
   3   2  14       73.72       74.76      4.48 o 
   4   2  14       87.41       93.45      5.67 o 
   5   2  14        3.86        8.28      7.06 o 
   6   2  14       34.38       41.73      9.58 o 
   7   2  14       20.50        7.31      8.35 o 
  -6   3  14        2.23       -3.86      4.05 o 
  -5   3  14      109.45      112.30      8.65 o 
  -4   3  14       44.55       42.12      6.42 o 
  -3   3  14       41.95       40.31      9.87 o 
  -2   3  14      326.27      324.83     12.97 o 
  -1   3  14       35.45       35.61      7.31 o 
   0   3  14      998.81     1019.41     39.86 o 
   1   3  14       36.51       32.27      5.19 o 
   2   3  14      324.88      321.38      8.73 o 
   3   3  14       40.54       45.97      5.14 o 
   6   3  14        2.19        4.45      9.05 o 
  -6   4  14      141.23      137.10     12.20 o 
  -5   4  14       85.47       86.49      5.67 o 
  -4   4  14      101.00      104.04      6.00 o 
  -3   4  14       85.84      104.25      7.16 o 
  -2   4  14       87.41       77.60      6.49 o 
  -1   4  14       37.94       34.49      7.48 o 
   0   4  14       13.43       13.18      6.93 o 
   1   4  14       37.41       32.36      5.12 o 
   2   4  14       91.95       73.89      5.57 o 
   3   4  14       86.35       98.19      8.17 o 
   5   4  14       83.62       99.35     10.18 o 
   6   4  14      142.40      143.12     11.88 o 
  -6   5  14       17.60       13.80      5.38 o 
  -5   5  14       15.91       18.02      4.32 o 
  -4   5  14       25.23       32.23      5.18 o 
  -3   5  14       37.19       41.87      6.41 o 
  -2   5  14      207.91      189.27      8.41 o 
  -1   5  14       75.82       76.46      6.62 o 
   0   5  14      341.41      334.59     13.20 o 
   1   5  14       71.30       88.04      8.23 o 
   2   5  14      204.17      188.06     10.47 o 
   5   5  14       15.62       21.67      8.04 o 
   6   5  14       17.95       12.79      7.76 o 
  -5   6  14        2.53        7.06      8.83 o 
  -4   6  14        7.72        8.25      6.50 o 
  -3   6  14       22.40       16.52      6.22 o 
  -2   6  14       49.39       46.10      6.63 o 
  -1   6  14       79.30       74.12      6.70 o 
   0   6  14        2.36       -2.07      5.78 o 
   1   6  14       82.90       83.46      8.54 o 
   2   6  14       49.98       38.39      8.42 o 
   3   6  14       22.12       16.82      8.37 o 
   4   6  14        7.84        2.84      8.10 o 
   5   6  14        2.23        0.24      9.45 o 
  -5   7  14       49.30       41.56      7.71 o 
  -4   7  14       53.73       64.80      8.39 o 
  -3   7  14       25.20       34.87     10.55 o 
  -2   7  14      216.47      214.46     11.93 o 
  -1   7  14       83.10       90.03      7.22 o 
   0   7  14       42.12       48.13      6.12 o 
   1   7  14       87.70       79.40      5.34 o 
   2   7  14      217.55      209.93     13.21 o 
   3   7  14       24.34       15.01      8.34 o 
   4   7  14       54.86       56.10      9.94 o 
   5   7  14       48.97       48.71     11.25 o 
  -4   8  14      148.00      193.18     10.62 o 
  -3   8  14       22.55       22.43     10.31 o 
  -2   8  14       18.24       25.33     10.20 o 
  -1   8  14       45.15       49.70      7.02 o 
   0   8  14       10.35       10.96      5.57 o 
   1   8  14       44.47       38.23     13.70 o 
   2   8  14       17.58       15.09      5.97 o 
   3   8  14       21.19       17.31      7.15 o 
   4   8  14      148.46      151.85     13.07 o 
  -3   9  14       19.14       13.05     10.59 o 
  -2   9  14       90.18       90.07     12.50 o 
  -1   9  14        8.63       16.37      6.04 o 
   0   9  14       67.89       70.81     10.74 o 
   1   9  14        8.68       19.44     11.80 o 
   2   9  14       91.29       85.26      7.41 o 
   3   9  14       19.18        7.33      5.89 o 
  -1  10  14       19.76       45.39      9.09 o 
   0  10  14       24.42       28.46     10.40 o 
   1  10  14       19.91       37.95     10.24 o 
   1   0  15      256.71      250.21     13.99 o 
   2   0  15      182.92      197.91      7.77 o 
   3   0  15        0.59        0.46      4.69 o 
   4   0  15      117.25      143.42      7.85 o 
   5   0  15        1.20       -2.32      4.72 o 
   6   0  15      114.39      131.51      8.37 o 
  -6   1  15       29.44       22.59      6.06 o 
  -5   1  15       85.91       72.66      6.12 o 
  -4   1  15       14.48       25.09      5.40 o 
  -3   1  15       60.61       63.27      8.12 o 
  -2   1  15      455.15      483.67     10.95 o 
  -1   1  15      242.83      246.71      8.47 o 
   0   1  15      576.08      560.19     22.97 o 
   1   1  15      245.20      243.84      8.28 o 
   2   1  15      462.91      484.39     10.74 o 
   3   1  15       59.03       64.86      5.80 o 
   4   1  15       12.84       13.51      7.16 o 
   5   1  15       84.66       77.57      9.19 o 
   6   1  15       30.51       35.43      6.65 o 
  -6   2  15       54.87       49.04      5.03 o 
  -5   2  15       12.67        4.00      6.44 o 
  -4   2  15        6.80       11.21      6.58 o 
  -3   2  15      299.06      268.34     12.77 o 
  -2   2  15       60.07       72.94      8.62 o 
  -1   2  15      162.10      166.29     13.89 o 
   0   2  15       16.53       19.93      5.33 o 
   1   2  15      166.89      159.08      7.24 o 
   2   2  15       65.83       67.26      5.94 o 
   3   2  15      301.05      286.79      7.18 o 
   4   2  15        7.09        1.60      5.62 o 
   6   2  15       55.09       58.28     10.11 o 
  -6   3  15       47.03       33.98      4.73 o 
  -5   3  15       87.58       80.43      7.44 o 
  -4   3  15       77.91       84.28      6.84 o 
  -3   3  15      122.65      120.23      7.48 o 
  -2   3  15      104.89       98.38      9.45 o 
  -1   3  15       64.97       54.24      8.37 o 
   0   3  15       73.53       68.62      6.09 o 
   1   3  15       61.99       56.43      5.74 o 
   2   3  15      104.42      100.66      6.37 o 
   3   3  15      117.22      140.19      6.84 o 
   6   3  15       46.36       35.92      9.22 o 
  -6   4  15       67.13       60.44      5.06 o 
  -5   4  15       72.94       68.23      9.14 o 
  -4   4  15       17.61       18.68      6.36 o 
  -3   4  15      104.46       94.58      8.04 o 
  -2   4  15       68.49       53.12      6.29 o 
  -1   4  15       50.45       47.82      8.05 o 
   0   4  15      431.74      447.40     14.86 o 
   1   4  15       49.08       53.74      5.61 o 
   2   4  15       65.38       58.42      5.57 o 
   3   4  15      103.21      104.78      8.49 o 
   6   4  15       67.83       83.68     10.41 o 
  -5   5  15       82.27       93.87      5.86 o 
  -4   5  15        5.86       11.71      4.83 o 
  -3   5  15      281.44      288.85     10.04 o 
  -2   5  15       23.28       16.91      5.86 o 
  -1   5  15       16.79       23.87      7.47 o 
   0   5  15        0.89        8.80      6.94 o 
   1   5  15       19.73       26.61      7.03 o 
   2   5  15       23.42       20.41      7.26 o 
   5   5  15       84.63      109.65     10.80 o 
  -5   6  15       35.01       44.41      6.77 o 
  -4   6  15       28.96       34.98      5.53 o 
  -3   6  15       59.42       66.68     11.48 o 
  -2   6  15       14.63       16.75      5.97 o 
  -1   6  15       16.10       11.79      5.61 o 
   0   6  15      227.46      210.49     11.81 o 
   1   6  15       16.75       18.65      7.03 o 
  -4   7  15      129.40      146.09      7.62 o 
  -3   7  15       60.83       74.24      7.60 o 
  -2   7  15       12.15       15.52      6.06 o 
  -1   7  15       63.45       60.46      6.97 o 
   0   7  15        0.05       -3.49      5.47 o 
   1   7  15       61.30       60.62      6.29 o 
   2   7  15       13.09        6.80      7.97 o 
   3   7  15       60.38       50.66      9.77 o 
   4   7  15      129.70      147.61     12.80 o 
  -3   8  15       53.10       45.86     11.96 o 
  -2   8  15       15.26       29.70      7.03 o 
  -1   8  15        6.54        9.60      6.04 o 
   0   8  15        8.32       -3.21      5.71 o 
   1   8  15        6.47       -7.18      9.37 o 
   2   8  15       14.45        5.70      5.45 o 
   3   8  15       53.27       52.55      6.55 o 
  -2   9  15       14.30       21.63     10.18 o 
  -1   9  15       12.76       15.30      9.74 o 
   0   9  15      129.20      140.56     11.50 o 
   1   9  15       12.49       15.03      7.71 o 
   2   9  15       15.13        8.14      7.86 o 
   0   0  16      153.74      136.83     10.49 o 
   1   0  16       17.26       10.42      5.23 o 
   2   0  16       66.19       70.57      9.56 o 
   3   0  16       16.71       14.70      5.61 o 
   4   0  16       66.33       80.78     13.23 o 
   5   0  16        0.44       -3.18     12.81 o 
   6   0  16       14.26       11.03      5.73 o 
  -6   1  16       38.26       35.19      6.79 o 
  -5   1  16       11.39       14.32      5.20 o 
  -4   1  16       27.81       41.57     10.71 o 
  -3   1  16       47.12       55.01      8.17 o 
  -2   1  16      190.58      201.57      8.36 o 
  -1   1  16      110.60      112.49      7.06 o 
   0   1  16      529.71      542.72     15.02 o 
   1   1  16      115.71      112.10      6.81 o 
   2   1  16      189.50      201.59      8.24 o 
   3   1  16       46.13       46.90      5.74 o 
   4   1  16       28.63       24.45      4.78 o 
   5   1  16       11.75        7.58      7.56 o 
   6   1  16       38.28       43.13      6.70 o 
  -6   2  16       22.90       26.52      6.00 o 
  -5   2  16       39.09       42.49      6.26 o 
  -4   2  16      103.58      100.59      7.22 o 
  -3   2  16      520.99      522.42     16.95 o 
  -2   2  16      153.39      153.50     10.81 o 
  -1   2  16      162.87      168.62      7.91 o 
   0   2  16       72.65       77.22      6.54 o 
   1   2  16      159.49      155.73      7.51 o 
   2   2  16      151.42      149.01      7.26 o 
   3   2  16      523.05      542.33     11.62 o 
   4   2  16      105.12       97.73      8.68 o 
   6   2  16       23.44       23.92      8.86 o 
  -6   3  16       21.20       31.10      5.72 o 
  -5   3  16       23.28       22.67      5.95 o 
  -4   3  16       32.87       33.24      6.02 o 
  -3   3  16       89.05       82.00      6.70 o 
  -2   3  16      179.28      172.35     11.55 o 
  -1   3  16      221.67      218.69     11.85 o 
   0   3  16       67.86       64.06      7.43 o 
   1   3  16      229.47      224.89     17.76 o 
   2   3  16      182.85      169.46      7.67 o 
   3   3  16       87.55       98.52      6.53 o 
   6   3  16       20.38       29.64      8.46 o 
  -5   4  16       42.82       33.21     10.78 o 
  -4   4  16       10.12        9.34      5.60 o 
  -3   4  16       36.56       48.96      6.40 o 
  -2   4  16       59.49       39.75      8.38 o 
  -1   4  16       24.10       24.89      7.69 o 
   0   4  16        9.27       15.08      6.93 o 
   1   4  16       23.34       17.07      5.29 o 
   2   4  16       59.39       49.56      5.57 o 
   3   4  16       35.70       41.01      7.33 o 
  -5   5  16       10.27        7.80      5.96 o 
  -4   5  16       93.23      104.46      8.82 o 
  -3   5  16        8.94        2.05      5.82 o 
  -2   5  16      126.02      143.79      8.36 o 
  -1   5  16        3.45       -1.45      7.09 o 
   0   5  16       38.00       47.95      8.28 o 
   1   5  16        3.37        2.21      6.84 o 
   2   5  16      123.22      118.54      9.56 o 
  -5   6  16       13.76       16.37      7.80 o 
  -4   6  16       75.04       88.85      6.59 o 
  -3   6  16        9.11       15.94      7.82 o 
  -2   6  16       27.42       28.86      7.14 o 
  -1   6  16       15.80        6.43      5.74 o 
   0   6  16        8.87       10.87      6.99 o 
   1   6  16       15.81       16.15      6.96 o 
  -4   7  16       13.95       11.89      7.45 o 
  -3   7  16       10.00        6.02      8.64 o 
  -2   7  16       51.15       41.06      6.94 o 
  -1   7  16       25.80       25.74      6.84 o 
   0   7  16       51.44       45.64      6.62 o 
   1   7  16       25.54       28.17      5.76 o 
  -3   8  16       46.69       38.99      7.26 o 
  -2   8  16       22.72       30.73      6.91 o 
  -1   8  16        5.68        4.99      6.02 o 
   0   8  16        3.43       -0.89      7.41 o 
   1   8  16        5.42        1.83      8.65 o 
   2   8  16       22.44       19.31      6.01 o 
   3   8  16       48.02       38.13      6.40 o 
  -1   9  16       41.16       57.13      7.31 o 
   0   9  16        0.02       -1.46     28.76 o 
   1   9  16       41.13       50.25      6.62 o 
   1   0  17       16.48       13.82      5.63 o 
   2   0  17      305.55      305.10     13.37 o 
   3   0  17        8.03        7.03      5.09 o 
   4   0  17      129.98      113.80     12.92 o 
   5   0  17       90.54       86.68      6.87 o 
   6   0  17        4.02        7.37      8.80 o 
  -6   1  17        1.68       -3.11      6.21 o 
  -5   1  17       34.60       53.31      8.46 o 
  -4   1  17       47.54       54.12      6.20 o 
  -3   1  17       65.67       66.89      8.90 o 
  -2   1  17      244.58      231.07      8.99 o 
  -1   1  17      139.50      138.51      7.66 o 
   0   1  17      102.83      120.70      8.81 o 
   1   1  17      136.01      134.47      9.77 o 
   2   1  17      239.63      251.36      8.99 o 
   3   1  17       69.27       64.38      6.29 o 
   4   1  17       44.85       38.99     10.85 o 
   5   1  17       32.85       30.29      8.97 o 
  -6   2  17       49.97       59.80      7.03 o 
  -5   2  17       22.30       25.16      5.88 o 
  -4   2  17       59.22       64.65      7.71 o 
  -3   2  17       47.22       62.64      8.71 o 
  -2   2  17        7.87        9.87      7.66 o 
  -1   2  17      116.59      116.15      7.47 o 
   0   2  17      682.24      673.83     25.91 o 
   1   2  17      117.13      122.14      7.34 o 
   2   2  17        9.10       21.20      5.32 o 
   3   2  17       46.89       54.56      7.02 o 
   4   2  17       58.32       62.75      7.87 o 
   6   2  17       50.88       76.79     10.43 o 
  -5   3  17        3.67       11.13      5.78 o 
  -4   3  17       36.52       46.88      6.53 o 
  -3   3  17       54.33       54.59      7.34 o 
  -2   3  17       28.28       33.55      8.02 o 
  -1   3  17        2.32        8.02      7.16 o 
   0   3  17        4.99        6.66      5.41 o 
   1   3  17        2.32        1.72      4.75 o 
   2   3  17       29.68       42.83      5.64 o 
   3   3  17       57.26       71.87      9.21 o 
  -5   4  17        0.29       -6.81      8.21 o 
  -4   4  17       11.49       13.67      6.03 o 
  -3   4  17       32.09       23.24      8.63 o 
  -2   4  17       27.64       13.88      7.18 o 
  -1   4  17       10.95       11.70      7.34 o 
   0   4  17       61.11       67.90      8.83 o 
   1   4  17       11.65        3.67      5.08 o 
   2   4  17       27.70       20.66      5.05 o 
   3   4  17       33.28       25.41      7.17 o 
  -5   5  17       15.14       12.42     12.90 o 
  -4   5  17       90.34       95.19      9.48 o 
  -3   5  17       73.39       73.93      7.67 o 
  -2   5  17       55.65       52.11      6.95 o 
  -1   5  17       40.44       36.72      8.28 o 
   0   5  17        2.14        3.54      7.17 o 
   1   5  17       39.87       38.79      8.44 o 
   2   5  17       55.97       64.81      8.90 o 
  -4   6  17        0.22       -0.84      8.65 o 
  -3   6  17        4.70       10.40      6.67 o 
  -2   6  17       23.18       19.04      6.08 o 
  -1   6  17       19.24        8.86      8.70 o 
   0   6  17      158.61      172.49     11.78 o 
   1   6  17       19.40       26.32      7.91 o 
  -3   7  17       15.15       27.56     13.21 o 
  -2   7  17        1.81       -5.50     16.23 o 
  -1   7  17       51.09       49.61      7.09 o 
   0   7  17        0.16       -0.08      5.79 o 
   1   7  17       51.37       54.14     15.64 o 
  -2   8  17       17.47       -0.83      8.23 o 
  -1   8  17        1.87       -7.22     14.97 o 
   0   8  17        0.57        0.86      5.66 o 
   1   8  17        2.01       -5.88      9.34 o 
   2   8  17       17.11        2.04      9.80 o 
   0   0  18       71.93       65.26      9.71 o 
   1   0  18       10.98        8.50      5.64 o 
   2   0  18       32.89       23.81      5.53 o 
   3   0  18        8.34        2.10      5.40 o 
   4   0  18       49.75       56.43     14.54 o 
   5   0  18       63.74       62.93     12.91 o 
  -5   1  18       97.86       88.51      8.63 o 
  -4   1  18       65.65       72.75      6.68 o 
  -3   1  18      127.05      125.58     10.48 o 
  -2   1  18       15.39       18.91      5.68 o 
  -1   1  18      205.69      206.97      8.86 o 
   0   1  18      279.57      302.83     23.42 o 
   1   1  18      209.14      213.52      8.91 o 
   2   1  18       14.94       27.17      5.81 o 
   3   1  18      126.66      136.88     11.76 o 
   4   1  18       68.64       76.28      6.84 o 
  -5   2  18        6.84        9.25      5.72 o 
  -4   2  18      106.80      104.03      7.49 o 
  -3   2  18       44.70       46.27      8.82 o 
  -2   2  18       40.91       41.84      8.32 o 
  -1   2  18       49.88       39.83      6.04 o 
   0   2  18      123.79      144.55      7.98 o 
   1   2  18       51.86       55.43      6.21 o 
   2   2  18       39.37       57.78      6.15 o 
   3   2  18       44.53       39.51      5.85 o 
   4   2  18      104.11      111.71      9.64 o 
  -5   3  18       29.18       28.07      5.79 o 
  -4   3  18       92.41      110.84      8.06 o 
  -3   3  18       23.52       23.81      9.91 o 
  -2   3  18       42.24       53.33      9.20 o 
  -1   3  18       93.38      100.00     10.07 o 
   0   3  18       31.65       22.43      5.88 o 
   1   3  18       92.81       85.98      6.83 o 
   2   3  18       41.15       54.59      7.10 o 
   3   3  18       24.43       37.12      5.59 o 
  -4   4  18       37.08       39.71      7.27 o 
  -3   4  18        5.49        2.96      8.29 o 
  -2   4  18       49.54       44.22      8.60 o 
  -1   4  18       59.07       63.78      8.98 o 
   0   4  18       12.92       18.52      8.21 o 
   1   4  18       58.04       43.15      6.09 o 
   2   4  18       50.02       42.47      5.73 o 
   3   4  18        4.93        1.80      6.67 o 
  -4   5  18       23.03       13.09      8.48 o 
  -3   5  18       63.33       73.67      7.79 o 
  -2   5  18       11.81        3.91      6.04 o 
  -1   5  18       83.10       84.17     10.75 o 
   0   5  18        1.00       27.13      8.34 o 
   1   5  18       84.25       88.00      9.89 o 
   2   5  18       11.45        3.93      6.73 o 
  -3   6  18       89.36      115.03     15.71 o 
  -2   6  18        0.18       -6.03      6.03 o 
  -1   6  18      126.81      148.31      8.95 o 
   0   6  18        8.79       18.65      8.07 o 
   1   6  18      125.14      152.61     11.60 o 
  -2   7  18        5.46        3.62      7.20 o 
  -1   7  18       19.91       10.99      6.44 o 
   0   7  18       12.39        4.57      6.14 o 
   1   7  18       18.95       24.67      8.33 o 
   1   0  19       27.85       27.82      5.76 o 
   2   0  19      101.32       94.18     17.04 o 
   3   0  19       93.88       96.14      7.36 o 
   4   0  19      102.98       83.45      7.14 o 
   5   0  19        6.04       -8.09     20.36 o 
  -5   1  19       51.48       58.89      9.88 o 
  -4   1  19       53.71       54.36      6.91 o 
  -3   1  19       11.16        1.64      7.47 o 
  -2   1  19       43.34       35.69      6.17 o 
  -1   1  19       19.48       15.55      5.68 o 
   0   1  19        8.03       15.74      5.77 o 
   1   1  19       20.94       27.89      6.07 o 
   2   1  19       41.14       40.15     10.01 o 
   3   1  19       11.59       11.70      5.61 o 
   4   1  19       54.30       41.65      8.13 o 
  -4   2  19       52.20       70.74      7.14 o 
  -3   2  19       50.77       58.01      9.22 o 
  -2   2  19       13.94       18.02      7.43 o 
  -1   2  19        2.65        4.69      5.53 o 
   0   2  19        0.95        1.89      5.29 o 
   1   2  19        2.29        8.48      5.43 o 
   2   2  19       13.68       19.19      5.78 o 
   3   2  19       51.69       57.54      6.44 o 
   4   2  19       52.90       59.59      8.68 o 
  -4   3  19       73.24       75.34      7.47 o 
  -3   3  19       71.57       83.82      8.40 o 
  -2   3  19       71.37       90.48     10.29 o 
  -1   3  19       62.69       59.23      9.06 o 
   0   3  19        4.20        4.46      5.49 o 
   1   3  19       60.89       62.43      6.68 o 
   2   3  19       71.26       73.48      6.67 o 
   3   3  19       70.91       82.84      6.73 o 
  -4   4  19        4.70        4.17      6.29 o 
  -3   4  19        1.20        8.31      7.92 o 
  -2   4  19       72.71       81.08     10.40 o 
  -1   4  19       31.96       44.80      9.30 o 
   0   4  19      369.94      386.22     16.37 o 
   1   4  19       31.99       27.23      5.56 o 
   2   4  19       72.76       73.73      6.70 o 
   3   4  19        1.09       -6.83      6.83 o 
  -3   5  19       82.51       85.62      8.16 o 
  -2   5  19       38.52       35.70      6.74 o 
  -1   5  19        5.74       18.82      9.13 o 
   0   5  19        9.12       37.21      9.00 o 
   1   5  19        5.79        0.80      7.34 o 
   2   5  19       39.62       25.89      8.44 o 
  -2   6  19       77.33       88.77      8.24 o 
  -1   6  19        3.96       -1.82      5.90 o 
   0   6  19       42.72       44.16     10.02 o 
   1   6  19        3.88       -7.58      7.98 o 
  -1   7  19       24.81       25.54      6.69 o 
   0   7  19        8.89        7.91     12.71 o 
   1   7  19       24.06       40.97     15.83 o 
   0   0  20        2.28        9.68      7.51 o 
   1   0  20       25.34       24.14      5.82 o 
   2   0  20      100.89      113.52      8.00 o 
   3   0  20       51.69       41.02      6.29 o 
   4   0  20       49.73       58.25     10.76 o 
  -4   1  20       15.43        7.04      6.60 o 
  -3   1  20        6.12        1.90      7.26 o 
  -2   1  20       25.62       25.95      5.78 o 
  -1   1  20        4.15        7.35      5.73 o 
   0   1  20       23.96       26.32      5.97 o 
   1   1  20        4.31       13.96      6.20 o 
   2   1  20       24.19       27.84      6.06 o 
   3   1  20        6.41        7.11      5.67 o 
   4   1  20       16.48       10.29      6.63 o 
  -4   2  20       11.82       12.61      5.88 o 
  -3   2  20       40.92       30.90      8.16 o 
  -2   2  20       27.69       10.93      7.82 o 
  -1   2  20       17.43       18.08      5.66 o 
   0   2  20        0.72        0.07      5.52 o 
   1   2  20       17.15       17.32      7.57 o 
   2   2  20       27.86       37.07      6.50 o 
   3   2  20       39.95       55.27      6.79 o 
   4   2  20       12.14       25.15      7.43 o 
  -3   3  20       36.27       70.41     10.26 o 
  -2   3  20       12.69       17.20      7.79 o 
  -1   3  20        5.39        8.85      8.10 o 
   0   3  20        0.05       -7.76      7.76 o 
   1   3  20        5.87        6.20      5.57 o 
   2   3  20       12.57       18.53     10.65 o 
   3   3  20       36.21       51.02      6.17 o 
  -3   4  20       85.83      106.18     11.72 o 
  -2   4  20       82.11      103.89     11.63 o 
  -1   4  20      158.93      186.14     13.88 o 
   0   4  20      145.15      157.99     12.50 o 
   1   4  20      156.73      152.76      8.70 o 
   2   4  20       80.57       91.64     13.55 o 
   3   4  20       84.27       99.87     10.16 o 
  -2   5  20        4.86       10.04      8.24 o 
  -1   5  20       13.54       15.15      7.96 o 
   0   5  20       16.84        8.05      8.37 o 
   1   5  20       13.71       -1.63      7.99 o 
   2   5  20        4.83       -1.88      8.38 o 
  -1   6  20       22.72       29.58      7.34 o 
   0   6  20       13.12       17.84      8.01 o 
   1   6  20       23.54        2.26      8.29 o 
   1   0  21        6.28       14.83      6.08 o 
   2   0  21       12.11        8.61      5.70 o 
   3   0  21       65.77       63.85      7.08 o 
  -3   1  21       15.48        0.43      7.56 o 
  -2   1  21       19.20       16.97      5.77 o 
  -1   1  21       39.16       45.03      6.47 o 
   0   1  21       26.33       34.45      6.48 o 
   1   1  21       40.17       60.02      7.20 o 
   2   1  21       19.91       23.71      6.16 o 
   3   1  21       14.81        7.64      5.13 o 
  -3   2  21        8.62        5.04      7.88 o 
  -2   2  21       22.76       15.19      7.78 o 
  -1   2  21      112.68       95.59      7.75 o 
   0   2  21       10.10        5.02      5.48 o 
   1   2  21      109.58      113.44      8.31 o 
   2   2  21       21.79       26.07      6.15 o 
   3   2  21        8.42        6.21      8.74 o 
  -2   3  21       13.69        7.33      7.68 o 
  -1   3  21       36.09       28.64      9.67 o 
   0   3  21        9.70        6.17      5.80 o 
   1   3  21       34.27       33.55      6.39 o 
   2   3  21       13.82       18.85     10.28 o 
  -2   4  21      116.15      154.09     12.91 o 
  -1   4  21       29.01       29.84      9.27 o 
   0   4  21       15.29       -2.19      7.84 o 
   1   4  21       28.76       13.98     10.36 o 
   2   4  21      116.09      148.65     12.44 o 
   0   5  21       16.20        0.93      7.94 o 
   0   0  22        0.22       -0.04      8.24 o 
   1   0  22        7.55       12.28      5.88 o 
   2   0  22       45.64       55.27     10.49 o 
  -2   1  22       13.52        8.22      6.21 o 
  -1   1  22       27.67       29.84      6.01 o 
   0   1  22        1.99        4.92      5.92 o 
   1   1  22       27.59       39.62      6.66 o 
   2   1  22       13.32       26.66      6.31 o 
  -2   2  22       63.98       41.07      8.97 o 
  -1   2  22        4.26       11.43      5.70 o 
   0   2  22        0.08       -6.51      8.79 o 
   1   2  22        5.01       12.58     17.79 o 
   2   2  22       64.03       68.46      6.96 o 
  -1   3  22       42.15       33.67      9.04 o 
   0   3  22       14.58        4.63      5.60 o 
   1   3  22       42.78       28.28      7.81 o 
                                                 
